# Supplementary material for: A cross-sectional and bioinformatics-based analysis: perirenal fat thickness as a superior predictor of kidney stone disease
Source: Lipids Health Dis. 2025 Aug 29;24:269. doi: 10.1186/s12944-025-02686-4 (PMC12395729; doi:10.1186/s12944-025-02686-4)
Supplement: Supplementary file 4 — Supplementary Material 4. [file 12944_2025_2686_MOESM4_ESM.xlsx]

## Sheet: Sheet1
Supplementary Material 4. Differentially expressed genes (DEGs) between OB and control group
	logFC	AveExpr	t	P.Value	adj.P.Val	B	regulate
PTPRJ	1.15304	7.86246	9.83167	3.48781e-13	1.16811e-09	19.7667	up-regulated
PYHIN1	1.03159	6.94755	9.30922	2.03056e-12	3.18984e-09	18.0773	up-regulated
F13A1	1.31167	10.8001	9.07669	4.49114e-12	6.04732e-09	17.3148	up-regulated
CD74	0.667065	11.4157	8.40652	4.56131e-11	3.0709e-08	15.084	up-regulated
C1QC	1.33038	10.0272	8.29783	6.66858e-11	4.11727e-08	14.718	up-regulated
RASSF2	1.06335	7.9905	8.29349	6.77076e-11	4.11727e-08	14.7034	up-regulated
C1QA	1.26927	8.18207	8.25056	7.86881e-11	4.63546e-08	14.5585	up-regulated
PALLD	1.00845	9.44294	8.20704	9.16518e-11	5.23554e-08	14.4115	up-regulated
C1QB	1.38489	10.113	8.19269	9.63832e-11	5.24697e-08	14.363	up-regulated
SAMD4A	0.619417	8.47337	8.16697	1.05485e-10	5.37433e-08	14.276	up-regulated
ZC3H12D	0.793422	5.48417	8.15793	1.08885e-10	5.40153e-08	14.2454	up-regulated
NETO2	1.27133	5.21687	8.13578	1.17691e-10	5.65988e-08	14.1704	up-regulated
TGFB1	0.76952	7.80544	8.10119	1.329e-10	5.69385e-08	14.0533	up-regulated
CYBB	1.28605	9.48751	7.99271	1.94659e-10	7.33903e-08	13.6852	up-regulated
CALML4	0.642647	6.23092	7.98356	2.01035e-10	7.35783e-08	13.6541	up-regulated
C2	1.38316	6.91257	7.9364	2.37393e-10	7.74174e-08	13.4938	up-regulated
SLC7A1	0.892396	6.29982	7.93544	2.38195e-10	7.74174e-08	13.4905	up-regulated
CD28	1.47288	6.02367	7.81252	3.67611e-10	1.02433e-07	13.0719	up-regulated
CPVL	1.20982	7.05894	7.79992	3.84358e-10	1.05008e-07	13.0289	up-regulated
PDLIM1	0.657027	9.74676	7.79566	3.90181e-10	1.05076e-07	13.0144	up-regulated
TASL	1.43965	5.96491	7.78395	4.06676e-10	1.06789e-07	12.9744	up-regulated
FOLR2	1.15136	9.53742	7.77612	4.18094e-10	1.07965e-07	12.9477	up-regulated
FCGR2A	1.41866	8.67461	7.7611	4.4091e-10	1.12319e-07	12.8964	up-regulated
ACKR1	0.914215	8.58986	7.67525	5.97504e-10	1.44404e-07	12.6032	up-regulated
MS4A6A	1.1449	9.20316	7.64238	6.71288e-10	1.58181e-07	12.4908	up-regulated
ENTPD1	0.953967	8.19878	7.62366	7.17355e-10	1.60986e-07	12.4267	up-regulated
FMN1	1.01867	5.49727	7.59294	7.99912e-10	1.73324e-07	12.3216	up-regulated
VAV1	1.01291	6.25164	7.57589	8.49786e-10	1.79329e-07	12.2632	up-regulated
OTULINL	0.979903	6.9457	7.57378	8.56165e-10	1.79329e-07	12.256	up-regulated
TBXAS1	1.1441	7.52517	7.54025	9.64355e-10	1.87413e-07	12.1411	up-regulated
PTPRC	1.24141	8.11441	7.53183	9.93613e-10	1.91129e-07	12.1123	up-regulated
PDGFA	0.769763	6.51369	7.49453	1.13435e-09	2.09878e-07	11.9844	up-regulated
MPZL2	1.51615	6.57966	7.49421	1.13562e-09	2.09878e-07	11.9833	up-regulated
ITGA5	0.544383	8.80535	7.4751	1.21538e-09	2.20299e-07	11.9178	up-regulated
CCL13	1.60267	6.10542	7.4005	1.58439e-09	2.74012e-07	11.6618	up-regulated
C3AR1	1.54396	8.3577	7.39553	1.61264e-09	2.76362e-07	11.6448	up-regulated
RAB3C	1.19332	6.21354	7.38886	1.65138e-09	2.80451e-07	11.6219	up-regulated
STAB1	1.0158	8.44539	7.37854	1.71308e-09	2.85782e-07	11.5864	up-regulated
MARCHF1	1.35624	6.42465	7.35844	1.84008e-09	2.99785e-07	11.5174	up-regulated
MPEG1	0.951403	9.77732	7.35706	1.84916e-09	2.99785e-07	11.5126	up-regulated
PIK3CG	0.958719	7.22044	7.34716	1.91544e-09	3.05999e-07	11.4786	up-regulated
MCUB	0.77145	7.39302	7.3264	2.06225e-09	3.14409e-07	11.4073	up-regulated
EVI2A	1.32327	6.20427	7.26602	2.55687e-09	3.76559e-07	11.1998	up-regulated
HTR2B	1.14666	6.52497	7.26293	2.58513e-09	3.7777e-07	11.1891	up-regulated
RGL1	0.626881	9.22497	7.25546	2.65484e-09	3.84972e-07	11.1635	up-regulated
VSIG4	1.46516	8.99266	7.24098	2.7953e-09	4.02246e-07	11.1137	up-regulated
AIF1	1.13429	7.49462	7.22066	3.00517e-09	4.20322e-07	11.0438	up-regulated
FCER1G	1.40387	9.16212	7.2202	3.0101e-09	4.20322e-07	11.0422	up-regulated
TLR8	1.51667	6.7657	7.21312	3.08702e-09	4.24161e-07	11.0178	up-regulated
LY96	0.935728	8.14753	7.21148	3.1051e-09	4.24161e-07	11.0122	up-regulated
TIMP1	0.990463	10.5298	7.20005	3.23418e-09	4.30975e-07	10.9729	up-regulated
ETV6	0.632687	8.82838	7.19478	3.29541e-09	4.31401e-07	10.9548	up-regulated
DOCK2	1.14798	7.29185	7.19237	3.32382e-09	4.3212e-07	10.9465	up-regulated
HCK	1.17501	7.21791	7.16509	3.66327e-09	4.57327e-07	10.8526	up-regulated
GPR65	1.30076	6.50184	7.15342	3.81887e-09	4.68043e-07	10.8124	up-regulated
RGS10	0.876243	6.28995	7.15083	3.85425e-09	4.68751e-07	10.8035	up-regulated
CD53	1.30692	9.24119	7.14838	3.8881e-09	4.69837e-07	10.7951	up-regulated
CCL3	1.50211	6.6176	7.13786	4.0366e-09	4.84675e-07	10.7589	up-regulated
SLCO2B1	1.35335	8.19486	7.12412	4.23924e-09	5.05784e-07	10.7116	up-regulated
SELPLG	1.11968	8.31811	7.10409	4.55312e-09	5.37668e-07	10.6426	up-regulated
CCN2	1.18077	8.61459	7.09378	4.72366e-09	5.53079e-07	10.6071	up-regulated
FMNL1	0.911302	7.19551	7.05347	5.45408e-09	6.23121e-07	10.4682	up-regulated
NCF4	1.18454	7.64275	7.05095	5.50331e-09	6.24957e-07	10.4596	up-regulated
FPR3	1.41974	8.34167	7.04672	5.58687e-09	6.26893e-07	10.445	up-regulated
STX3	0.568205	7.27223	7.04373	5.64691e-09	6.29881e-07	10.4347	up-regulated
CTSS	1.38788	8.44359	7.03598	5.80526e-09	6.39971e-07	10.408	up-regulated
STK17B	0.527262	9.61598	7.03081	5.91326e-09	6.42174e-07	10.3902	up-regulated
ABCC1	0.527009	8.22596	7.02853	5.96151e-09	6.42174e-07	10.3823	up-regulated
TYROBP	1.28139	9.55353	7.02539	6.02866e-09	6.42947e-07	10.3715	up-regulated
PPM1N	1.04068	4.91023	7.02501	6.0369e-09	6.42947e-07	10.3702	up-regulated
SEC24D	0.526459	8.06524	7.01928	6.16147e-09	6.48882e-07	10.3505	up-regulated
NMRAL2P	1.48245	4.17996	6.9962	6.69033e-09	7.00664e-07	10.271	up-regulated
CD14	1.13116	9.80648	6.98819	6.88445e-09	7.1307e-07	10.2434	up-regulated
GRAMD1B	0.67432	5.42705	6.98618	6.93396e-09	7.14273e-07	10.2364	up-regulated
MS4A4A	1.2917	8.62062	6.98333	7.00473e-09	7.17642e-07	10.2266	up-regulated
IL4R	0.712776	7.16422	6.9791	7.11133e-09	7.2073e-07	10.212	up-regulated
VNN1	1.45892	5.73917	6.97213	7.2905e-09	7.30786e-07	10.188	up-regulated
AOAH	1.34335	7.49103	6.9685	7.38543e-09	7.32751e-07	10.1755	up-regulated
PTAFR	0.895408	6.57761	6.96212	7.5556e-09	7.4571e-07	10.1535	up-regulated
TLR7	1.29941	6.59392	6.92985	8.47801e-09	8.23809e-07	10.0423	up-regulated
IL2RG	1.38187	7.36025	6.92693	8.56661e-09	8.28149e-07	10.0323	up-regulated
HLA-DMB	1.00405	9.08216	6.91972	8.78988e-09	8.41107e-07	10.0074	up-regulated
CD48	1.30291	5.96643	6.91041	9.08716e-09	8.65162e-07	9.9753	up-regulated
ITGA4	1.01531	6.16514	6.90497	9.26525e-09	8.77685e-07	9.95656	up-regulated
SERINC2	1.06987	6.76827	6.89366	9.64678e-09	9.00254e-07	9.91759	up-regulated
ALOX5	1.21889	7.53825	6.88631	9.90319e-09	9.17113e-07	9.89226	up-regulated
CCL18	2.43208	7.93666	6.87925	1.01562e-08	9.28927e-07	9.8679	up-regulated
FGD2	0.878457	6.07116	6.87649	1.02565e-08	9.29546e-07	9.85841	up-regulated
CD84	1.4233	7.6359	6.8569	1.09996e-08	9.92124e-07	9.79087	up-regulated
CD163L1	1.14955	6.67962	6.84535	1.14625e-08	1.02895e-06	9.75107	up-regulated
HMOX1	1.15947	8.10174	6.83796	1.1769e-08	1.05146e-06	9.72559	up-regulated
OSBPL3	0.819726	7.14571	6.82704	1.2237e-08	1.06219e-06	9.68793	up-regulated
F2R	0.854664	7.57847	6.82646	1.22623e-08	1.06219e-06	9.68594	up-regulated
TRGV7	0.749827	4.44041	6.82588	1.22879e-08	1.06219e-06	9.68392	up-regulated
FYB1	1.22467	7.50851	6.82127	1.24918e-08	1.07038e-06	9.66804	up-regulated
PTPRE	0.870067	7.68303	6.81711	1.26786e-08	1.07825e-06	9.65371	up-regulated
GNA15	1.01512	6.4395	6.79665	1.36395e-08	1.12771e-06	9.58316	up-regulated
IL2RB	0.937036	5.92921	6.77755	1.46021e-08	1.17222e-06	9.51732	up-regulated
LCP2	0.805038	8.33814	6.77629	1.46679e-08	1.17222e-06	9.51298	up-regulated
TNMD	1.15362	9.53524	6.77615	1.46752e-08	1.17222e-06	9.51249	up-regulated
PLCB2	1.18341	6.80714	6.77486	1.47433e-08	1.17268e-06	9.50803	up-regulated
PIK3AP1	1.13879	6.98734	6.76551	1.52437e-08	1.20234e-06	9.4758	up-regulated
RNASE6	1.15465	6.59254	6.75698	1.57146e-08	1.2292e-06	9.44642	up-regulated
TLE4	0.60168	6.70571	6.73519	1.69865e-08	1.31235e-06	9.37128	up-regulated
EPB41L3	0.538122	9.00005	6.73348	1.70905e-08	1.31499e-06	9.36539	up-regulated
ADAP2	0.994093	8.40064	6.73216	1.71709e-08	1.31581e-06	9.36085	up-regulated
ALDH1A3	1.50894	6.56832	6.72865	1.73876e-08	1.32702e-06	9.34874	up-regulated
AMPD3	0.95769	6.23404	6.72495	1.76192e-08	1.33389e-06	9.33597	up-regulated
DOK2	1.09951	6.51019	6.7175	1.80936e-08	1.36433e-06	9.31031	up-regulated
INPP5D	0.561053	7.8222	6.70072	1.92109e-08	1.42639e-06	9.25246	up-regulated
CYTH4	1.12053	8.18337	6.7006	1.92193e-08	1.42639e-06	9.25204	up-regulated
RHOH	0.894433	5.11601	6.69901	1.93288e-08	1.42756e-06	9.24656	up-regulated
MSC	1.58384	7.65591	6.68659	2.02051e-08	1.46495e-06	9.20375	up-regulated
TXNRD1	0.558238	7.98789	6.68224	2.05214e-08	1.48218e-06	9.18875	up-regulated
KCNJ5	1.0397	5.69885	6.67903	2.07576e-08	1.48784e-06	9.1777	up-regulated
SLC9A9	0.593085	8.32354	6.65284	2.27923e-08	1.56239e-06	9.08742	up-regulated
VAMP8	1.04969	8.60389	6.64679	2.32899e-08	1.58498e-06	9.06657	up-regulated
CSF1R	1.03481	9.04228	6.63356	2.44168e-08	1.65569e-06	9.02095	up-regulated
BLNK	0.9093	6.32781	6.62882	2.48336e-08	1.67192e-06	9.00461	up-regulated
TMED3	0.696389	7.08242	6.62506	2.51686e-08	1.68845e-06	8.99167	up-regulated
FRMD4B	0.913951	8.80363	6.62391	2.52724e-08	1.6894e-06	8.9877	up-regulated
HLA-DPB1	0.784495	11.0715	6.61877	2.57409e-08	1.70962e-06	8.96997	up-regulated
BCAT1	1.17278	6.5871	6.6186	2.57563e-08	1.70962e-06	8.96939	up-regulated
HPD	0.844095	5.20061	6.60884	2.66698e-08	1.75175e-06	8.93574	up-regulated
CARD16	0.57256	5.24616	6.59636	2.78841e-08	1.81256e-06	8.89276	up-regulated
CD33	1.02606	6.9797	6.58954	2.85714e-08	1.84452e-06	8.86925	up-regulated
LILRB1	1.03284	5.78444	6.5832	2.92261e-08	1.87429e-06	8.84739	up-regulated
SYK	1.12573	6.58837	6.58314	2.92314e-08	1.87429e-06	8.84721	up-regulated
MVP	0.513789	7.59347	6.57507	3.00863e-08	1.89287e-06	8.81938	up-regulated
ACP3	1.05641	5.05001	6.57454	3.01428e-08	1.89287e-06	8.81757	up-regulated
GGTA1	0.79591	7.7407	6.54799	3.31391e-08	2.00893e-06	8.72609	up-regulated
EVI2B	1.17925	9.29742	6.54587	3.33912e-08	2.00893e-06	8.71877	up-regulated
TLR1	0.854279	6.16657	6.54563	3.34198e-08	2.00893e-06	8.71794	up-regulated
SAMSN1	1.28824	4.9642	6.54122	3.39497e-08	2.0317e-06	8.70276	up-regulated
CSF1	0.52571	9.32893	6.51479	3.73082e-08	2.1978e-06	8.6117	up-regulated
ITGAM	1.11475	7.53563	6.50306	3.89025e-08	2.27749e-06	8.57131	up-regulated
BMP2K	0.531302	8.54915	6.49881	3.94968e-08	2.2932e-06	8.55667	up-regulated
IKZF1	1.06521	6.03705	6.4974	3.96973e-08	2.2955e-06	8.55179	up-regulated
FCGR2B	1.31327	8.08354	6.48789	4.10675e-08	2.33886e-06	8.51903	up-regulated
CD86	1.3023	6.57166	6.48662	4.12528e-08	2.34234e-06	8.51469	up-regulated
ADAMTS10	0.700955	7.2574	6.48139	4.20305e-08	2.37221e-06	8.49666	up-regulated
LACC1	0.513269	6.45674	6.47347	4.32348e-08	2.43289e-06	8.46939	up-regulated
CD163	1.38718	7.4218	6.46061	4.52646e-08	2.532e-06	8.42511	up-regulated
CTSG	0.921252	6.20198	6.45084	4.6871e-08	2.60329e-06	8.39145	up-regulated
SPTA1	0.891001	3.91118	6.45034	4.69534e-08	2.60329e-06	8.38976	up-regulated
TFEC	1.1827	6.199	6.44587	4.77096e-08	2.63746e-06	8.37433	up-regulated
C1S	0.540475	10.5218	6.43922	4.88542e-08	2.68499e-06	8.35145	up-regulated
TNC	1.95383	6.77374	6.43652	4.93265e-08	2.69981e-06	8.34217	up-regulated
LRRK1	0.590813	7.2098	6.42501	5.13939e-08	2.79201e-06	8.30254	up-regulated
MRC1	1.05535	8.80289	6.42176	5.19935e-08	2.80839e-06	8.29135	up-regulated
ALOX5AP	0.874072	8.91494	6.38975	5.82812e-08	3.0934e-06	8.18117	up-regulated
MFAP4	0.503423	10.3598	6.38839	5.85633e-08	3.0934e-06	8.17651	up-regulated
LILRB5	1.02265	7.11955	6.38824	5.85963e-08	3.0934e-06	8.17597	up-regulated
IQGAP2	1.03676	8.16162	6.38752	5.87468e-08	3.0934e-06	8.17349	up-regulated
GLIPR1	1.23138	9.5323	6.3784	6.06881e-08	3.16906e-06	8.14212	up-regulated
SLAMF7	1.55776	5.82789	6.36835	6.2902e-08	3.25461e-06	8.10754	up-regulated
CR1	1.47296	5.98192	6.36828	6.29169e-08	3.25461e-06	8.10731	up-regulated
UCHL1	1.08845	9.27921	6.36704	6.31974e-08	3.25461e-06	8.10302	up-regulated
WDFY4	1.11604	5.46002	6.3663	6.33623e-08	3.25461e-06	8.1005	up-regulated
LGMN	0.710753	10.9075	6.35762	6.53537e-08	3.32071e-06	8.07064	up-regulated
NPL	1.36854	7.03866	6.35541	6.58726e-08	3.33807e-06	8.06301	up-regulated
BTK	1.10189	5.85019	6.33356	7.12064e-08	3.56051e-06	7.98788	up-regulated
SRGN	0.712593	9.88463	6.33232	7.15236e-08	3.56315e-06	7.98359	up-regulated
MID1	0.560074	8.96527	6.33187	7.16372e-08	3.56315e-06	7.98206	up-regulated
TOX	0.685814	5.40784	6.32331	7.38575e-08	3.64473e-06	7.9526	up-regulated
KIAA0930	0.845983	8.44312	6.31772	7.53421e-08	3.69863e-06	7.9334	up-regulated
SAMHD1	0.740553	9.53301	6.31392	7.63695e-08	3.73933e-06	7.92033	up-regulated
MAF	0.544889	7.51343	6.31234	7.68023e-08	3.75078e-06	7.91488	up-regulated
NCKAP1L	1.30192	7.56698	6.29959	8.03717e-08	3.89448e-06	7.87105	up-regulated
ARHGAP4	0.716523	6.37862	6.28402	8.49535e-08	4.08168e-06	7.81755	up-regulated
SLA	0.988993	6.06568	6.28362	8.50773e-08	4.08168e-06	7.81615	up-regulated
DRAM1	0.642445	7.17998	6.28356	8.50936e-08	4.08168e-06	7.81596	up-regulated
IL10	1.28303	5.20915	6.2664	9.0457e-08	4.27735e-06	7.75699	up-regulated
RUNX2	0.645616	5.75514	6.26616	9.05343e-08	4.27735e-06	7.75617	up-regulated
IL10RA	1.10727	7.87386	6.26507	9.08887e-08	4.28336e-06	7.7524	up-regulated
RNASET2	0.771387	7.24402	6.26087	9.22561e-08	4.31734e-06	7.73799	up-regulated
SPI1	1.15503	7.53281	6.25664	9.36567e-08	4.34947e-06	7.72345	up-regulated
BMX	0.862253	5.33231	6.25647	9.37153e-08	4.34947e-06	7.72285	up-regulated
CD4	0.937505	8.3559	6.24379	9.80446e-08	4.5079e-06	7.67928	up-regulated
STK32B	0.862164	5.43123	6.23806	1.00064e-07	4.57844e-06	7.65961	up-regulated
LGI2	0.991835	6.33628	6.23261	1.02025e-07	4.65683e-06	7.64089	up-regulated
CD200R1	1.03928	5.61313	6.20961	1.10731e-07	4.99962e-06	7.56189	up-regulated
ADCY7	0.655666	7.19614	6.19253	1.17672e-07	5.29412e-06	7.50325	up-regulated
PYDC1	0.520116	4.66878	6.19113	1.18258e-07	5.30783e-06	7.49845	up-regulated
ABRACL	0.824496	5.42931	6.18197	1.22178e-07	5.44486e-06	7.467	up-regulated
SIGLEC1	1.05399	7.39541	6.17305	1.26118e-07	5.56779e-06	7.43639	up-regulated
CDC25B	0.506183	6.89649	6.16822	1.28303e-07	5.63787e-06	7.41982	up-regulated
ITGAL	1.18314	6.51449	6.16092	1.31676e-07	5.75924e-06	7.39478	up-regulated
HPSE	0.96176	4.9663	6.15913	1.32518e-07	5.78262e-06	7.38864	up-regulated
WIPF1	0.533898	9.1641	6.14604	1.38836e-07	5.97533e-06	7.34372	up-regulated
PARVG	1.24733	6.36967	6.14539	1.39157e-07	5.97549e-06	7.34149	up-regulated
DRD1	0.934261	4.60865	6.14389	1.39901e-07	5.9938e-06	7.33635	up-regulated
ARL4C	0.811905	6.00716	6.14171	1.40989e-07	6.02674e-06	7.32887	up-regulated
IKBKE	0.62684	6.05542	6.13955	1.42075e-07	6.05096e-06	7.32148	up-regulated
PAG1	0.57127	6.71526	6.1291	1.47454e-07	6.23589e-06	7.28563	up-regulated
HRH2	1.00182	5.92765	6.1286	1.47716e-07	6.23589e-06	7.28392	up-regulated
CXCL16	1.20615	7.70172	6.12418	1.50057e-07	6.27214e-06	7.26876	up-regulated
ARRB2	1.01184	8.36376	6.1185	1.53119e-07	6.37185e-06	7.24928	up-regulated
PTPRO	0.972103	4.58337	6.11302	1.56132e-07	6.48291e-06	7.23049	up-regulated
C5AR2	0.94506	5.31413	6.10405	1.61192e-07	6.66367e-06	7.19973	up-regulated
C5AR1	1.33455	7.98185	6.10189	1.62432e-07	6.68559e-06	7.19234	up-regulated
TSPAN33	0.728161	6.78797	6.08842	1.70398e-07	6.91639e-06	7.14616	up-regulated
TNFSF8	0.896345	7.14084	6.08733	1.71057e-07	6.91975e-06	7.14244	up-regulated
SFMBT2	0.523422	6.90355	6.08608	1.71823e-07	6.93585e-06	7.13813	up-regulated
UNC13C	1.47312	4.93102	6.08502	1.72472e-07	6.94703e-06	7.1345	up-regulated
GMIP	0.791935	6.06547	6.08442	1.72837e-07	6.94703e-06	7.13246	up-regulated
RBP5	0.620069	5.79907	6.07556	1.78363e-07	7.13868e-06	7.10211	up-regulated
VAV3	0.64647	5.95264	6.0719	1.80702e-07	7.21699e-06	7.08955	up-regulated
CSF2RB	1.05256	6.49472	6.06784	1.83326e-07	7.3063e-06	7.07565	up-regulated
PLEK	1.19794	7.85234	6.06278	1.8665e-07	7.42059e-06	7.05832	up-regulated
BASP1	0.936821	7.71992	6.06141	1.87561e-07	7.42059e-06	7.05362	up-regulated
SLAMF8	1.62072	6.06205	6.06112	1.8775e-07	7.42059e-06	7.05265	up-regulated
PTPN6	0.97931	7.51868	6.05476	1.92045e-07	7.54216e-06	7.03085	up-regulated
PACC1	0.755985	4.80177	6.05406	1.92523e-07	7.54254e-06	7.02845	up-regulated
TRAM2	0.530244	9.21056	6.04995	1.9535e-07	7.58403e-06	7.01439	up-regulated
DAPP1	1.04895	5.78909	6.0497	1.95525e-07	7.58403e-06	7.01353	up-regulated
FERMT3	1.1403	7.04238	6.04502	1.98804e-07	7.65081e-06	6.9975	up-regulated
LILRB2	1.09862	6.91649	6.04435	1.99276e-07	7.65081e-06	6.99521	up-regulated
HACD4	0.727273	7.24107	6.04066	2.01902e-07	7.7359e-06	6.98258	up-regulated
GCNT1	1.00518	6.72034	6.03906	2.03055e-07	7.74858e-06	6.97709	up-regulated
P2RY13	0.986646	7.35587	6.03695	2.04583e-07	7.75764e-06	6.96987	up-regulated
NCS1	0.858107	4.84616	6.02836	2.10918e-07	7.9519e-06	6.94046	up-regulated
IRF5	0.798597	5.29608	6.0278	2.11336e-07	7.9519e-06	6.93855	up-regulated
FAM20A	1.00387	6.42418	6.02436	2.13934e-07	8.01797e-06	6.92678	up-regulated
KPNA2	0.552199	8.72165	6.01901	2.18038e-07	8.1288e-06	6.90846	up-regulated
PYCARD	0.85882	7.363	6.01842	2.18491e-07	8.1288e-06	6.90645	up-regulated
OSMR	0.708481	8.81131	6.01676	2.19786e-07	8.13672e-06	6.90076	up-regulated
EMILIN2	1.0678	7.51165	6.00954	2.2549e-07	8.25147e-06	6.87606	up-regulated
TMEM106A	0.619427	7.65659	6.00182	2.31749e-07	8.41752e-06	6.84966	up-regulated
PLEKHO2	0.612686	8.16397	5.99908	2.34021e-07	8.48369e-06	6.84026	up-regulated
TLL1	0.751137	6.54777	5.99794	2.34965e-07	8.50159e-06	6.83638	up-regulated
RASAL3	0.753506	5.03622	5.9843	2.46616e-07	8.87205e-06	6.78972	up-regulated
HRH1	0.776115	5.73578	5.98308	2.47688e-07	8.87334e-06	6.78554	up-regulated
PLAC9	0.703882	8.00534	5.97322	2.56504e-07	9.04142e-06	6.75183	up-regulated
CYBA	0.608747	7.50811	5.96716	2.62076e-07	9.2e-06	6.73111	up-regulated
MYBL1	0.790976	5.76052	5.96032	2.68504e-07	9.39067e-06	6.70776	up-regulated
MYO1E	0.556576	7.77686	5.95908	2.69687e-07	9.41458e-06	6.70352	up-regulated
HCST	1.10135	6.28159	5.95594	2.72708e-07	9.48491e-06	6.69278	up-regulated
CYSLTR1	0.575487	7.02292	5.95457	2.7404e-07	9.51368e-06	6.68808	up-regulated
HCLS1	0.721504	7.0661	5.95355	2.7503e-07	9.52101e-06	6.68461	up-regulated
DNAH14	0.575749	4.57317	5.95332	2.75261e-07	9.52101e-06	6.6838	up-regulated
KYNU	1.3231	6.06336	5.94278	2.85735e-07	9.82919e-06	6.6478	up-regulated
SHTN1	0.652035	8.67774	5.94156	2.86971e-07	9.85372e-06	6.64364	up-regulated
PDE4B	0.874362	5.80711	5.94011	2.88448e-07	9.86849e-06	6.6387	up-regulated
TRAF3IP3	1.00443	5.77721	5.93838	2.90227e-07	9.91135e-06	6.63277	up-regulated
NOX4	0.801979	7.48345	5.92681	3.02373e-07	1.02674e-05	6.59326	up-regulated
CD37	1.10406	7.72665	5.92646	3.0275e-07	1.02674e-05	6.59206	up-regulated
JAK3	0.905153	5.55634	5.92484	3.04496e-07	1.03053e-05	6.58651	up-regulated
SLIT2	0.643185	8.85383	5.92373	3.05692e-07	1.03263e-05	6.58274	up-regulated
ITK	1.01573	5.52057	5.92259	3.06931e-07	1.03321e-05	6.57884	up-regulated
PLB1	0.78192	5.86806	5.9196	3.10201e-07	1.04235e-05	6.56862	up-regulated
SPRY4	0.553728	8.2953	5.91605	3.1413e-07	1.05181e-05	6.55649	up-regulated
FILIP1L	0.587744	9.21163	5.91429	3.16097e-07	1.05651e-05	6.55048	up-regulated
ZYX	0.582122	9.23477	5.89882	3.33896e-07	1.10426e-05	6.49769	up-regulated
CST7	0.750422	6.6812	5.88933	3.45302e-07	1.12423e-05	6.46532	up-regulated
EFHD2	0.550049	7.32285	5.87357	3.65124e-07	1.17277e-05	6.41153	up-regulated
HORMAD1	1.30524	3.6926	5.86984	3.69979e-07	1.18412e-05	6.3988	up-regulated
RAC2	1.19135	8.11651	5.86098	3.81767e-07	1.21566e-05	6.36858	up-regulated
ADAMTS15	0.747269	8.12796	5.85146	3.94846e-07	1.25097e-05	6.33613	up-regulated
TMEM156	0.707188	4.14582	5.84733	4.00656e-07	1.2609e-05	6.32205	up-regulated
ABCC3	1.78339	7.20224	5.84552	4.03228e-07	1.26477e-05	6.31589	up-regulated
DENND1C	0.656849	5.33488	5.84146	4.09053e-07	1.28091e-05	6.30207	up-regulated
HLA-DPA1	0.669067	11.5084	5.82681	4.30808e-07	1.34233e-05	6.25215	up-regulated
LGALS9	1.05701	6.83083	5.82172	4.38642e-07	1.35555e-05	6.23479	up-regulated
STXBP2	0.92984	6.05887	5.82052	4.405e-07	1.35906e-05	6.23072	up-regulated
LCP1	1.27937	10.0555	5.81067	4.56103e-07	1.39352e-05	6.19718	up-regulated
PARP15	0.823719	6.09577	5.80847	4.59677e-07	1.40216e-05	6.18967	up-regulated
KLRB1	0.646096	4.87915	5.80694	4.62167e-07	1.40521e-05	6.18446	up-regulated
GPR174	1.29457	4.81267	5.79441	4.83089e-07	1.45707e-05	6.14181	up-regulated
SLC2A9	0.718872	5.53688	5.78986	4.90924e-07	1.47598e-05	6.12632	up-regulated
RASGRP1	0.896838	5.59971	5.7853	4.98895e-07	1.49374e-05	6.1108	up-regulated
IL7	0.747071	4.62687	5.77416	5.18915e-07	1.52606e-05	6.07291	up-regulated
SLC7A7	1.08947	6.86594	5.77066	5.25365e-07	1.53545e-05	6.06101	up-regulated
LYZ	1.24149	11.0014	5.76383	5.38189e-07	1.56565e-05	6.03778	up-regulated
CCR1	1.40012	6.50915	5.75281	5.59542e-07	1.62027e-05	6.00031	up-regulated
CD69	1.37116	6.06605	5.75004	5.65046e-07	1.63369e-05	5.99088	up-regulated
SH2B3	0.504315	8.17788	5.74075	5.83865e-07	1.68552e-05	5.95933	up-regulated
CD2	0.943885	5.77992	5.73741	5.90792e-07	1.69772e-05	5.94798	up-regulated
DBX2	0.74128	4.8018	5.73298	6.00111e-07	1.72187e-05	5.9329	up-regulated
CD180	1.36612	6.18435	5.73068	6.04989e-07	1.72798e-05	5.92511	up-regulated
TNFRSF12A	0.936424	6.8572	5.72942	6.07686e-07	1.73305e-05	5.92083	up-regulated
BIRC3	0.772548	6.41461	5.71152	6.4729e-07	1.81849e-05	5.86003	up-regulated
SPN	1.02565	5.49888	5.70348	6.65901e-07	1.86521e-05	5.83274	up-regulated
MYO1F	1.16435	7.22677	5.70144	6.70707e-07	1.87034e-05	5.82581	up-regulated
IFI30	1.53972	10.0658	5.69555	6.84782e-07	1.90396e-05	5.80582	up-regulated
SYNC	0.688657	8.2424	5.68435	7.12347e-07	1.96323e-05	5.76782	up-regulated
GAPT	1.04661	5.28619	5.67913	7.25563e-07	1.99091e-05	5.75013	up-regulated
RUNX1	0.615045	8.2471	5.67192	7.44243e-07	2.03329e-05	5.72565	up-regulated
NOD2	0.581032	4.62682	5.6623	7.6988e-07	2.0882e-05	5.69305	up-regulated
MSR1	1.90541	7.73518	5.66014	7.75756e-07	2.10112e-05	5.68573	up-regulated
IGSF6	1.40987	8.57147	5.65665	7.85351e-07	2.12101e-05	5.6739	up-regulated
WAS	0.827543	6.07353	5.64652	8.13858e-07	2.19172e-05	5.63958	up-regulated
SLC38A1	0.993331	6.93726	5.64288	8.24369e-07	2.21686e-05	5.62723	up-regulated
ARPC1B	0.659931	9.30135	5.641	8.29842e-07	2.2284e-05	5.62086	up-regulated
ADAP1	0.602623	5.85429	5.63179	8.5717e-07	2.2855e-05	5.58967	up-regulated
PKM	0.583485	9.24414	5.62377	8.81712e-07	2.34101e-05	5.5625	up-regulated
LPCAT2	0.542821	8.51248	5.62335	8.83023e-07	2.34119e-05	5.56107	up-regulated
LILRB4	1.41816	7.18576	5.61985	8.93957e-07	2.36685e-05	5.54923	up-regulated
EEIG2	0.557348	7.36311	5.61545	9.07894e-07	2.39367e-05	5.53434	up-regulated
SLC37A2	1.07994	6.06141	5.61314	9.15282e-07	2.39972e-05	5.52654	up-regulated
IL12RB2	0.713182	6.07447	5.6089	9.29044e-07	2.42568e-05	5.51218	up-regulated
GAS2L3	0.722841	7.47519	5.60073	9.5611e-07	2.48602e-05	5.48454	up-regulated
PIK3R6	0.662158	5.09039	5.59424	9.7817e-07	2.52942e-05	5.46259	up-regulated
ITGB2	1.4676	8.48745	5.5883	9.98805e-07	2.57571e-05	5.44251	up-regulated
CD300C	0.790253	5.89947	5.58619	1.00626e-06	2.58445e-05	5.43535	up-regulated
CCL5	1.03833	7.91345	5.58443	1.01248e-06	2.58445e-05	5.42942	up-regulated
DOCK10	0.799164	7.54025	5.58319	1.0169e-06	2.58621e-05	5.42523	up-regulated
GZMK	1.14528	5.61639	5.57785	1.03616e-06	2.62535e-05	5.40718	up-regulated
P2RX6	1.24889	6.46886	5.57624	1.04205e-06	2.63674e-05	5.40172	up-regulated
HPGDS	0.977287	6.8749	5.57161	1.05912e-06	2.66275e-05	5.38609	up-regulated
SLC40A1	0.557923	9.56296	5.56657	1.07805e-06	2.70244e-05	5.36904	up-regulated
MYD88	0.504622	8.41511	5.56591	1.08056e-06	2.70514e-05	5.3668	up-regulated
NCF2	1.16466	7.62154	5.56278	1.0925e-06	2.7314e-05	5.35623	up-regulated
SLAMF6	1.08132	5.68293	5.55649	1.1169e-06	2.7887e-05	5.33498	up-regulated
ABCC5	0.575908	6.5764	5.55354	1.1285e-06	2.8117e-05	5.32504	up-regulated
P2RX1	0.622192	5.58505	5.55098	1.13871e-06	2.82276e-05	5.31638	up-regulated
ADA2	1.2108	7.61707	5.55058	1.14031e-06	2.82276e-05	5.31502	up-regulated
RAB31	0.504257	9.84129	5.54984	1.14326e-06	2.82458e-05	5.31254	up-regulated
BEST1	0.601358	6.8305	5.54408	1.16662e-06	2.87477e-05	5.29308	up-regulated
LST1	0.863596	7.17486	5.52347	1.25408e-06	3.06495e-05	5.22354	up-regulated
EGFL6	2.2804	9.68332	5.51916	1.27317e-06	3.10116e-05	5.20901	up-regulated
KCNA3	0.807771	4.86537	5.48909	1.4147e-06	3.39727e-05	5.10763	up-regulated
RASSF5	0.848309	6.42919	5.48042	1.45832e-06	3.47793e-05	5.07843	up-regulated
KIT	0.685516	7.10556	5.47729	1.47438e-06	3.50928e-05	5.0679	up-regulated
PIK3R5	0.953585	6.28055	5.47639	1.47904e-06	3.51595e-05	5.06486	up-regulated
MAP1B	0.621374	9.94348	5.47598	1.48114e-06	3.5165e-05	5.0635	up-regulated
SGIP1	0.586096	6.05322	5.46377	1.54584e-06	3.62446e-05	5.02238	up-regulated
HDC	0.676586	4.32876	5.45562	1.59057e-06	3.71868e-05	4.99496	up-regulated
ARHGAP30	0.827308	5.87135	5.45502	1.59392e-06	3.71868e-05	4.99294	up-regulated
CHST11	0.850695	7.92275	5.44586	1.64584e-06	3.8115e-05	4.96212	up-regulated
SECTM1	0.874245	7.00148	5.44211	1.66755e-06	3.84343e-05	4.94952	up-regulated
SELP	0.879914	7.16341	5.43162	1.72983e-06	3.97672e-05	4.91426	up-regulated
KCNMA1	1.13462	7.59126	5.42568	1.76611e-06	4.05517e-05	4.89431	up-regulated
C1orf162	1.27753	8.11849	5.42496	1.77058e-06	4.05737e-05	4.89188	up-regulated
LRRC25	0.828981	6.29673	5.42483	1.77137e-06	4.05737e-05	4.89145	up-regulated
RGS1	1.67164	6.76562	5.42117	1.79423e-06	4.08779e-05	4.87913	up-regulated
C1R	0.515878	10.1999	5.42062	1.79767e-06	4.08779e-05	4.87729	up-regulated
ETV5	0.606546	6.46089	5.41262	1.84861e-06	4.1888e-05	4.85043	up-regulated
ADGRE2	1.31882	6.50718	5.41082	1.86026e-06	4.20476e-05	4.84439	up-regulated
KMO	1.20858	4.07226	5.40236	1.91604e-06	4.30503e-05	4.81599	up-regulated
BGN	0.707278	9.51037	5.38838	2.0119e-06	4.48833e-05	4.76907	up-regulated
HLA-DOA	0.709323	6.67416	5.38711	2.02082e-06	4.5029e-05	4.76482	up-regulated
FUCA1	0.621714	7.72139	5.38643	2.02564e-06	4.50831e-05	4.76253	up-regulated
THEMIS2	1.03436	7.76222	5.3826	2.05293e-06	4.54717e-05	4.74967	up-regulated
LPAR5	0.724867	5.20204	5.38021	2.07011e-06	4.56921e-05	4.74166	up-regulated
ABCC4	0.530008	6.10657	5.37989	2.0724e-06	4.56921e-05	4.7406	up-regulated
CD300A	1.06648	6.21838	5.3776	2.08903e-06	4.59514e-05	4.73291	up-regulated
CCL8	1.11381	6.6185	5.37643	2.09761e-06	4.60326e-05	4.72898	up-regulated
GDPD1	0.586264	5.42822	5.37281	2.12426e-06	4.64898e-05	4.71685	up-regulated
RPS6KA1	1.08821	6.47367	5.37041	2.14209e-06	4.67908e-05	4.70881	up-regulated
SERPINA1	1.30653	7.05111	5.36879	2.15428e-06	4.68876e-05	4.70336	up-regulated
CCL21	1.74805	5.8933	5.36407	2.18999e-06	4.74897e-05	4.68756	up-regulated
ENC1	0.727639	6.86004	5.34758	2.31962e-06	4.99242e-05	4.63231	up-regulated
LRRC4	0.634801	5.25823	5.34754	2.31996e-06	4.99242e-05	4.63217	up-regulated
BIN2	0.934742	6.60759	5.34546	2.33682e-06	5.02022e-05	4.62521	up-regulated
NLRC4	1.0157	4.74904	5.34529	2.33821e-06	5.02022e-05	4.62464	up-regulated
LOX	0.690719	9.81674	5.33749	2.40257e-06	5.13501e-05	4.59855	up-regulated
RAB27B	0.636752	5.46479	5.33419	2.43035e-06	5.18851e-05	4.58751	up-regulated
FEZ1	0.535768	5.70998	5.33054	2.46152e-06	5.24317e-05	4.57526	up-regulated
CD1C	0.953143	6.12862	5.32903	2.47443e-06	5.25879e-05	4.57024	up-regulated
KCNAB2	1.16916	7.23747	5.32542	2.50574e-06	5.3127e-05	4.55816	up-regulated
LYVE1	0.895926	10.4236	5.32458	2.51308e-06	5.3127e-05	4.55535	up-regulated
TNFAIP3	0.888678	8.18901	5.32452	2.51363e-06	5.3127e-05	4.55514	up-regulated
DPEP2	0.825063	5.70366	5.32437	2.51492e-06	5.3127e-05	4.55464	up-regulated
CXorf65	0.636371	4.25704	5.32417	2.5167e-06	5.3127e-05	4.55396	up-regulated
CD68	0.838034	10.5155	5.32175	2.53801e-06	5.34569e-05	4.54587	up-regulated
MN1	0.528042	6.92553	5.31597	2.58961e-06	5.42916e-05	4.52653	up-regulated
TNFRSF11A	1.00654	5.78538	5.31571	2.59196e-06	5.42916e-05	4.52566	up-regulated
ITGAX	1.5232	7.33294	5.31538	2.59491e-06	5.42916e-05	4.52457	up-regulated
GPSM3	0.6984	6.83861	5.31351	2.61186e-06	5.45251e-05	4.51831	up-regulated
SIGLEC17P	0.598522	5.22947	5.31066	2.63793e-06	5.49477e-05	4.50877	up-regulated
CORO1A	1.05938	7.73283	5.30985	2.64531e-06	5.50405e-05	4.50609	up-regulated
NKG7	0.927538	6.99441	5.30725	2.66942e-06	5.54809e-05	4.49738	up-regulated
KCNJ2	0.747222	6.01502	5.30669	2.67463e-06	5.55056e-05	4.4955	up-regulated
GLB1	0.713292	9.00033	5.30649	2.67649e-06	5.55056e-05	4.49483	up-regulated
GPR137B	0.700964	8.67108	5.30295	2.70965e-06	5.58762e-05	4.48301	up-regulated
CLSTN3	0.641327	6.77347	5.30206	2.71808e-06	5.58762e-05	4.48003	up-regulated
C1orf54	0.549515	4.73729	5.29747	2.76179e-06	5.66513e-05	4.4647	up-regulated
PLAAT4	0.516991	7.6291	5.29049	2.82966e-06	5.76046e-05	4.44139	up-regulated
KNL1	0.631906	4.41381	5.27669	2.96874e-06	6.00469e-05	4.39531	up-regulated
NLRP3	0.904851	5.91923	5.27404	2.99615e-06	6.04715e-05	4.38648	up-regulated
IL2RA	1.08276	5.77976	5.273	3.00707e-06	6.06269e-05	4.38299	up-regulated
TGFBI	0.684786	9.03818	5.26947	3.04408e-06	6.13077e-05	4.37124	up-regulated
NUP210	0.778831	5.64301	5.2623	3.12095e-06	6.25883e-05	4.34729	up-regulated
LGALS2	0.639531	4.61944	5.25939	3.15256e-06	6.30211e-05	4.33762	up-regulated
OLR1	1.92987	5.2823	5.25278	3.22578e-06	6.40097e-05	4.31557	up-regulated
RBM47	0.539325	8.2607	5.24119	3.35826e-06	6.61692e-05	4.27693	up-regulated
MIR218-1	0.714084	4.57934	5.23267	3.45898e-06	6.78515e-05	4.24856	up-regulated
GPR132	0.740837	5.41188	5.22615	3.53816e-06	6.93325e-05	4.22683	up-regulated
ARL11	0.556675	4.85816	5.22537	3.54766e-06	6.94464e-05	4.22426	up-regulated
TFRC	0.974028	8.25483	5.21941	3.62179e-06	7.0252e-05	4.20441	up-regulated
RASGRP4	0.762266	5.66327	5.21937	3.62235e-06	7.0252e-05	4.20426	up-regulated
MAP4K1	0.53462	4.86018	5.21726	3.64888e-06	7.06211e-05	4.19726	up-regulated
P2RX7	0.879527	6.50037	5.21325	3.69997e-06	7.14633e-05	4.18391	up-regulated
TUBB2A	0.738344	8.897	5.21289	3.70463e-06	7.14799e-05	4.1827	up-regulated
TRAT1	0.996687	5.01447	5.2112	3.72633e-06	7.18252e-05	4.1771	up-regulated
ARRDC4	0.572191	7.43899	5.20995	3.74256e-06	7.20643e-05	4.17293	up-regulated
ADAM19	0.531435	6.61494	5.20874	3.7583e-06	7.22936e-05	4.1689	up-regulated
CFH	0.655825	9.87554	5.20622	3.79125e-06	7.27048e-05	4.16052	up-regulated
CHST15	0.760641	7.4633	5.20464	3.81199e-06	7.29541e-05	4.15528	up-regulated
ARHGAP15	0.632586	7.18404	5.18815	4.03613e-06	7.64945e-05	4.10045	up-regulated
FGR	1.08831	7.09268	5.1759	4.2109e-06	7.89848e-05	4.05977	up-regulated
MICAL1	0.614768	6.30876	5.16794	4.32858e-06	8.06304e-05	4.03332	up-regulated
RAB39A	0.538749	4.44509	5.16214	4.41626e-06	8.21825e-05	4.01408	up-regulated
SASH3	0.690618	6.21125	5.14236	4.72872e-06	8.67976e-05	3.9485	up-regulated
PEMT	0.553808	10.9765	5.14091	4.75253e-06	8.70651e-05	3.94368	up-regulated
TPD52	0.586402	5.65217	5.13125	4.91378e-06	8.94973e-05	3.91168	up-regulated
TRPV2	0.557246	6.30867	5.13064	4.92418e-06	8.96001e-05	3.90965	up-regulated
S100A4	0.802551	8.61941	5.12984	4.93777e-06	8.96925e-05	3.907	up-regulated
MNDA	1.39858	6.67422	5.1252	5.01746e-06	9.0722e-05	3.89165	up-regulated
DTHD1	0.613293	3.80759	5.12502	5.0207e-06	9.0722e-05	3.89103	up-regulated
GPR183	1.36346	7.41881	5.11803	5.14322e-06	9.24259e-05	3.86791	up-regulated
CMKLR1	0.784832	8.13756	5.11415	5.21257e-06	9.34454e-05	3.85506	up-regulated
FCHO1	0.564494	4.42779	5.11402	5.21482e-06	9.34454e-05	3.85465	up-regulated
CLEC7A	1.25541	5.71506	5.10918	5.30281e-06	9.4752e-05	3.8386	up-regulated
GNG2	0.52699	9.84154	5.10709	5.34114e-06	9.52562e-05	3.83169	up-regulated
MOXD1	1.15156	4.91914	5.10311	5.41492e-06	9.62987e-05	3.81854	up-regulated
SERPINE1	1.29554	6.29004	5.10031	5.46754e-06	9.71429e-05	3.80926	up-regulated
ANKDD1A	0.673026	6.77697	5.09558	5.55731e-06	9.81826e-05	3.79364	up-regulated
AADACL3	1.18972	3.90048	5.09051	5.65531e-06	9.94481e-05	3.77688	up-regulated
RUBCNL	1.06905	5.08302	5.0842	5.7796e-06	0.000101256	3.75604	up-regulated
IL18	1.35275	6.01075	5.0824	5.8157e-06	0.000101511	3.75007	up-regulated
PRKCB	0.988065	6.37608	5.08133	5.83703e-06	0.000101789	3.74656	up-regulated
EHF	0.728432	5.02948	5.07527	5.96016e-06	0.000103362	3.72654	up-regulated
LHFPL2	0.70663	7.68353	5.07043	6.06049e-06	0.000104717	3.71054	up-regulated
HLA-DQB2	0.745135	7.59342	5.06708	6.13082e-06	0.000105738	3.69948	up-regulated
KCNJ5-AS1	0.803119	3.92798	5.06309	6.21556e-06	0.000106907	3.68632	up-regulated
TMEM71	0.999832	5.78293	5.05707	6.34576e-06	0.000108749	3.66645	up-regulated
SCN9A	0.766796	6.10357	5.05496	6.39181e-06	0.000109339	3.65952	up-regulated
MYO1G	0.718168	5.86914	5.02421	7.10461e-06	0.000119579	3.55818	up-regulated
CPA3	0.731537	8.29074	5.02349	7.12233e-06	0.000119771	3.5558	up-regulated
PIP4K2A	0.503637	8.33954	5.01511	7.3302e-06	0.000122794	3.52823	up-regulated
SCIMP	1.01766	6.28954	5.01332	7.37547e-06	0.000123149	3.52233	up-regulated
RASA4	0.773256	8.05457	5.01002	7.4596e-06	0.000124333	3.51146	up-regulated
ACP5	1.79929	7.01629	5.00938	7.47587e-06	0.000124494	3.50938	up-regulated
CMA1	0.880805	7.07927	5.00342	7.63047e-06	0.000126808	3.48976	up-regulated
SNCAIP	0.578382	6.12271	4.99936	7.73752e-06	0.000128398	3.47642	up-regulated
SIGLEC9	0.899597	5.50021	4.99664	7.80998e-06	0.000129373	3.46749	up-regulated
MIR21	1.03754	8.10383	4.98652	8.08599e-06	0.00013301	3.43421	up-regulated
CD44	0.507652	10.5285	4.98095	8.24181e-06	0.000134984	3.41593	up-regulated
PDCD1LG2	0.565468	7.35755	4.97792	8.32781e-06	0.000136274	3.40599	up-regulated
CTSC	0.571564	9.82138	4.97036	8.5463e-06	0.000139365	3.38118	up-regulated
BAMBI	0.702923	5.84795	4.96713	8.64148e-06	0.000140628	3.37057	up-regulated
PREX1	0.551578	7.48777	4.96697	8.64608e-06	0.000140628	3.37006	up-regulated
TRIM14	0.916723	6.54311	4.9576	8.92811e-06	0.000144467	3.33932	up-regulated
LUM	0.536779	10.6864	4.95633	8.96719e-06	0.000144851	3.33514	up-regulated
ARHGAP9	0.991054	5.95926	4.94913	9.19079e-06	0.000147703	3.31155	up-regulated
PLA1A	0.621766	5.58777	4.94833	9.21595e-06	0.000147981	3.30894	up-regulated
EPDR1	0.546434	8.5255	4.94776	9.23408e-06	0.00014802	3.30705	up-regulated
SLC36A1	0.571125	7.46943	4.94726	9.24985e-06	0.000148147	3.30542	up-regulated
TLR5	0.516135	7.14074	4.94268	9.39577e-06	0.000150229	3.29043	up-regulated
CD52	1.42757	8.20235	4.94022	9.47538e-06	0.000151165	3.28235	up-regulated
P2RY10	0.711404	4.43587	4.934	9.67894e-06	0.000153197	3.262	up-regulated
SIRPB2	1.04545	5.88932	4.9333	9.70216e-06	0.000153436	3.25971	up-regulated
ADGRE5	0.604751	8.6221	4.92402	1.0015e-05	0.000157196	3.22932	up-regulated
NHSL1	0.571095	6.41079	4.92196	1.00855e-05	0.000158171	3.22261	up-regulated
NUAK2	0.716805	5.18861	4.91847	1.02067e-05	0.000159807	3.21117	up-regulated
TESPA1	0.530227	5.26626	4.91498	1.03291e-05	0.000161026	3.19976	up-regulated
LAPTM5	0.861508	10.201	4.91446	1.03474e-05	0.000161026	3.19807	up-regulated
ANGPT2	0.985843	7.36226	4.9143	1.0353e-05	0.000161026	3.19755	up-regulated
HGF	0.67248	6.39776	4.90984	1.05118e-05	0.000162554	3.18298	up-regulated
SLAMF1	0.604072	4.03475	4.90977	1.05144e-05	0.000162554	3.18274	up-regulated
SERPINB8	0.580525	7.46965	4.90837	1.05648e-05	0.000162976	3.17816	up-regulated
APOBEC3C	0.520413	7.81755	4.90686	1.06195e-05	0.000163481	3.17322	up-regulated
IVNS1ABP	0.582709	8.63143	4.90651	1.06322e-05	0.000163481	3.17207	up-regulated
P2RY14	0.55273	9.2131	4.90411	1.07196e-05	0.000164021	3.16424	up-regulated
VGLL3	0.507375	9.91871	4.89552	1.10386e-05	0.000168085	3.13617	up-regulated
SLC15A3	0.718371	7.56799	4.8835	1.15003e-05	0.000173573	3.09695	up-regulated
C16orf54	0.717883	5.5115	4.88282	1.15271e-05	0.000173699	3.09473	up-regulated
CDH11	0.570799	8.66282	4.88158	1.15758e-05	0.000174294	3.09069	up-regulated
EMP3	0.603574	9.32027	4.87696	1.17597e-05	0.00017664	3.07561	up-regulated
CH25H	1.14093	6.18733	4.87518	1.18314e-05	0.000177293	3.06979	up-regulated
CLEC10A	0.756091	5.83392	4.87492	1.1842e-05	0.00017731	3.06894	up-regulated
ALPL	1.07581	7.6706	4.87264	1.19342e-05	0.000178408	3.06151	up-regulated
SFRP4	1.2637	8.90637	4.86772	1.21361e-05	0.000180709	3.04547	up-regulated
FGF1	0.795696	8.29314	4.8637	1.23032e-05	0.00018262	3.03238	up-regulated
MMP9	2.25161	8.03172	4.86041	1.2442e-05	0.000184245	3.02165	up-regulated
PRF1	0.809269	5.83838	4.85481	1.26812e-05	0.000187199	3.00343	up-regulated
CR1L	0.901552	5.15601	4.84745	1.3003e-05	0.000190606	2.97946	up-regulated
JAML	1.15024	7.08455	4.84467	1.31264e-05	0.00019167	2.97042	up-regulated
POGLUT1	0.505233	6.10667	4.83858	1.34014e-05	0.000195058	2.95059	up-regulated
MERTK	0.710777	7.70084	4.83839	1.34102e-05	0.000195058	2.94996	up-regulated
CPNE5	0.892115	4.14429	4.83628	1.35065e-05	0.000196156	2.94312	up-regulated
TM6SF1	0.631686	6.90157	4.83513	1.35596e-05	0.000196775	2.93937	up-regulated
ATP2B1	0.548915	7.89955	4.83484	1.35728e-05	0.000196817	2.93843	up-regulated
TAGAP	0.870477	6.59159	4.82591	1.39911e-05	0.000201795	2.9094	up-regulated
DOK3	0.666813	5.90218	4.82132	1.42109e-05	0.000204185	2.89449	up-regulated
TTYH3	0.890749	7.3972	4.81993	1.42786e-05	0.000204819	2.88995	up-regulated
FHL2	0.569553	5.77909	4.81943	1.43024e-05	0.000204875	2.88835	up-regulated
LHCGR	1.09383	7.59765	4.81629	1.44558e-05	0.000206131	2.87816	up-regulated
SPINT2	0.635061	5.40973	4.81576	1.44818e-05	0.000206346	2.87644	up-regulated
COLEC12	0.545627	8.14164	4.80878	1.48293e-05	0.000210502	2.85376	up-regulated
PTGFRN	0.712971	6.88623	4.79566	1.55045e-05	0.000218606	2.81119	up-regulated
FAR2	0.637373	8.11501	4.7933	1.56289e-05	0.000219867	2.80355	up-regulated
CXCR4	1.00174	7.20279	4.7922	1.56876e-05	0.000220527	2.79997	up-regulated
SFRP2	1.32524	9.41455	4.7902	1.57945e-05	0.000221387	2.79347	up-regulated
CYTIP	1.05573	6.67187	4.79017	1.57958e-05	0.000221387	2.7934	up-regulated
SRPX2	0.578487	10.2409	4.78627	1.60062e-05	0.000224004	2.78074	up-regulated
STC2	0.604959	5.61969	4.78345	1.616e-05	0.000225643	2.7716	up-regulated
IL6-AS1	1.22345	4.46661	4.78324	1.61712e-05	0.000225643	2.77094	up-regulated
JCHAIN	1.92048	6.54353	4.78108	1.629e-05	0.000226797	2.76394	up-regulated
LY9	0.524782	5.38947	4.78052	1.63214e-05	0.000226877	2.7621	up-regulated
LTBP2	0.574765	8.03657	4.77659	1.65402e-05	0.000229254	2.74937	up-regulated
GCNT2	0.643335	4.79641	4.77008	1.69088e-05	0.000233174	2.72831	up-regulated
TLR6	0.698225	6.19738	4.7612	1.74252e-05	0.000239244	2.69956	up-regulated
IKZF3	0.736848	5.29509	4.75955	1.75226e-05	0.000240407	2.69423	up-regulated
CLEC2B	0.509004	7.26317	4.75338	1.78924e-05	0.000244945	2.67427	up-regulated
FCGR3A	1.30746	7.25616	4.74351	1.84993e-05	0.000252155	2.6424	up-regulated
SCIN	1.22001	6.11315	4.73935	1.87615e-05	0.000254992	2.62895	up-regulated
CCN5	0.793777	9.56869	4.73421	1.90901e-05	0.00025799	2.61236	up-regulated
MTHFD2	0.620601	6.86251	4.73419	1.90916e-05	0.00025799	2.61229	up-regulated
DGKA	0.551086	7.24665	4.73248	1.92025e-05	0.000259303	2.60675	up-regulated
HAVCR2	0.896348	7.37211	4.7312	1.92855e-05	0.000259778	2.60263	up-regulated
ARAP2	0.798959	5.56029	4.73012	1.93562e-05	0.000260259	2.59914	up-regulated
AQP3	0.636472	6.11109	4.72727	1.95429e-05	0.000262395	2.58996	up-regulated
TMEM176A	0.833827	9.00176	4.71698	2.02341e-05	0.000270904	2.55676	up-regulated
RENBP	0.635785	5.02495	4.71313	2.04987e-05	0.00027367	2.54435	up-regulated
THEMIS	1.0046	4.59546	4.71226	2.05588e-05	0.000274277	2.54156	up-regulated
TMEM176B	0.831109	7.70645	4.71026	2.06981e-05	0.000275551	2.5351	up-regulated
ID2	0.539072	9.70704	4.70144	2.13234e-05	0.000282083	2.50668	up-regulated
SH2D1A	0.711471	3.91024	4.6965	2.16816e-05	0.000286419	2.49077	up-regulated
CNKSR3	0.587652	4.9988	4.69585	2.17288e-05	0.000286842	2.48869	up-regulated
UBASH3B	0.533796	5.29468	4.69325	2.19204e-05	0.000288764	2.48031	up-regulated
ASPHD2	0.679523	3.17254	4.69283	2.19515e-05	0.000288972	2.47896	up-regulated
MAMDC2	0.705141	8.02271	4.69259	2.19693e-05	0.000289004	2.47818	up-regulated
LYN	0.563104	8.84023	4.69028	2.21408e-05	0.000290247	2.47076	up-regulated
VCAN	0.976468	8.89832	4.68498	2.25395e-05	0.00029445	2.45372	up-regulated
P2RY8	0.581001	5.15858	4.67755	2.31108e-05	0.00030048	2.42982	up-regulated
FCMR	1.04844	6.28803	4.67652	2.31914e-05	0.000301296	2.42649	up-regulated
PILRA	0.748862	6.68861	4.67517	2.32967e-05	0.000302041	2.42217	up-regulated
MXRA5	1.06199	9.85005	4.66915	2.37736e-05	0.000306956	2.40282	up-regulated
AQP9	1.7276	7.12767	4.66811	2.38571e-05	0.000307403	2.39948	up-regulated
COL12A1	0.647569	10.4665	4.6669	2.39543e-05	0.000308429	2.39559	up-regulated
CD22	1.00015	5.07547	4.66636	2.39981e-05	0.000308586	2.39385	up-regulated
INPP4B	0.522088	7.301	4.66443	2.41543e-05	0.000310384	2.38766	up-regulated
CFHR1	0.657103	8.05025	4.66159	2.43856e-05	0.000312786	2.37856	up-regulated
SQLE	0.639587	6.76485	4.65951	2.4557e-05	0.0003147	2.37188	up-regulated
KLHL6	0.501217	6.40361	4.65569	2.48746e-05	0.000318337	2.35961	up-regulated
TMC8	0.518613	5.32522	4.65445	2.49784e-05	0.0003188	2.35563	up-regulated
APOBEC3G	0.576809	6.4685	4.64609	2.56897e-05	0.000326332	2.32884	up-regulated
HSD11B1	1.01886	8.29717	4.64457	2.58214e-05	0.000327563	2.32396	up-regulated
CSGALNACT1	0.514219	6.60031	4.63986	2.6233e-05	0.000331891	2.30886	up-regulated
CD3E	0.697031	6.09466	4.63838	2.6364e-05	0.000333102	2.30411	up-regulated
ICOS	0.971205	4.28172	4.63756	2.64367e-05	0.000333765	2.30148	up-regulated
SLC18A2	0.533856	5.33658	4.63168	2.69641e-05	0.000338867	2.28263	up-regulated
APOBEC3H	0.516984	3.2772	4.62605	2.74779e-05	0.000343589	2.26462	up-regulated
CCL2	1.14911	10.068	4.62018	2.80248e-05	0.000349402	2.24582	up-regulated
PTPRCAP	0.591702	5.98425	4.60866	2.9128e-05	0.000360296	2.20899	up-regulated
GM2A	0.566071	9.80441	4.60049	2.99363e-05	0.000368362	2.18288	up-regulated
CENPK	0.505317	4.7215	4.59052	3.0952e-05	0.000378881	2.15105	up-regulated
CFHR2	0.695393	6.24062	4.58908	3.11018e-05	0.000380221	2.14645	up-regulated
ADAM28	0.596669	6.05086	4.58798	3.12164e-05	0.000381374	2.14294	up-regulated
ST3GAL5	0.548394	8.18648	4.58228	3.18172e-05	0.00038646	2.12476	up-regulated
DOK5	0.697347	7.18406	4.5786	3.22117e-05	0.000390844	2.11301	up-regulated
RPP25	0.547363	6.07042	4.56174	3.40787e-05	0.000409183	2.05929	up-regulated
ADGRE1	0.630698	4.26876	4.55797	3.45103e-05	0.00041305	2.0473	up-regulated
IL1RN	1.99433	6.83628	4.55614	3.47226e-05	0.000415327	2.04145	up-regulated
GZMH	0.679601	5.02444	4.5521	3.51939e-05	0.000420165	2.0286	up-regulated
MLLT11	0.554231	4.95495	4.54524	3.60078e-05	0.000428525	2.00681	up-regulated
DHRS9	1.48999	6.37295	4.54344	3.6225e-05	0.000430566	2.00107	up-regulated
INHBA	0.650581	4.73459	4.54244	3.63462e-05	0.000431722	1.99789	up-regulated
GPNMB	0.589387	10.742	4.54142	3.64703e-05	0.000432663	1.99464	up-regulated
TNFRSF11B	1.15063	6.30425	4.53767	3.69287e-05	0.000436453	1.98274	up-regulated
SPP1	2.02294	8.66625	4.53367	3.74247e-05	0.00044109	1.97002	up-regulated
OSBP2	0.683475	4.8357	4.53338	3.74614e-05	0.00044109	1.96909	up-regulated
IL7R	1.00177	6.42387	4.52903	3.80076e-05	0.000445295	1.9553	up-regulated
GPR141	0.653625	4.217	4.5257	3.84317e-05	0.00044887	1.94472	up-regulated
TUBB2B	0.594805	7.07759	4.50748	4.08359e-05	0.00047343	1.88691	up-regulated
CCR7	0.769494	5.90178	4.50277	4.14798e-05	0.000479421	1.87201	up-regulated
CYP19A1	1.07918	4.37758	4.50093	4.17349e-05	0.000481779	1.86617	up-regulated
TIAM1	0.684137	6.37776	4.49378	4.27382e-05	0.000491273	1.84354	up-regulated
CDC7	0.540972	4.3514	4.49327	4.28117e-05	0.0004918	1.84191	up-regulated
ZAP70	0.52772	4.8081	4.4823	4.44003e-05	0.000506959	1.80721	up-regulated
ITGB4	0.648897	7.34408	4.48165	4.44961e-05	0.000507132	1.80516	up-regulated
CHI3L1	1.99061	8.71271	4.48086	4.4613e-05	0.000508157	1.80266	up-regulated
CFB	1.14003	6.62686	4.46866	4.64562e-05	0.000525657	1.76411	up-regulated
PSD4	0.51708	5.11113	4.46664	4.67686e-05	0.000527609	1.75773	up-regulated
ARHGAP45	0.592832	6.06974	4.46264	4.73931e-05	0.000534001	1.7451	up-regulated
PLEKHO1	0.531833	6.81007	4.46246	4.74202e-05	0.000534001	1.74455	up-regulated
NFAM1	0.544343	6.25975	4.4602	4.77772e-05	0.000537059	1.73742	up-regulated
GFRA2	0.825286	7.35298	4.44215	5.0722e-05	0.00056584	1.68048	up-regulated
ALCAM	1.26954	7.68657	4.43262	5.23465e-05	0.000579099	1.65048	up-regulated
PLA2G7	1.90543	7.28483	4.42882	5.30085e-05	0.000584707	1.63852	up-regulated
BDKRB1	0.877572	5.06906	4.41129	5.61694e-05	0.000611698	1.58342	up-regulated
EDN1	1.00384	6.9386	4.40517	5.73168e-05	0.000622754	1.56418	up-regulated
CCL4	0.9539	5.34651	4.40498	5.73514e-05	0.000622772	1.56361	up-regulated
NRROS	0.519232	7.38473	4.39691	5.89006e-05	0.00063666	1.53826	up-regulated
ADGRG6	0.714127	6.24793	4.39617	5.90432e-05	0.000637471	1.53596	up-regulated
BCL2A1	0.991241	6.33213	4.3919	5.98808e-05	0.000644794	1.52256	up-regulated
CCL19	1.51665	6.54389	4.38977	6.03038e-05	0.000648111	1.51587	up-regulated
FABP3	1.01354	6.63362	4.38729	6.07987e-05	0.000651971	1.50809	up-regulated
LRRC1	0.661474	5.92327	4.37419	6.34787e-05	0.000676831	1.46708	up-regulated
SIRPB1	1.17034	5.86461	4.37369	6.35834e-05	0.000677564	1.46551	up-regulated
SLCO4A1	0.666884	5.93063	4.37227	6.38806e-05	0.000679196	1.46108	up-regulated
MILR1	0.781773	6.64187	4.37055	6.42436e-05	0.000682285	1.45569	up-regulated
ST14	1.39404	5.98929	4.36878	6.46187e-05	0.000685882	1.45016	up-regulated
PTPN22	0.687685	6.19499	4.35619	6.73507e-05	0.00070929	1.4108	up-regulated
PMFBP1	0.624789	4.09494	4.35093	6.85258e-05	0.000720457	1.39436	up-regulated
ATP8B4	0.618953	7.57735	4.35074	6.85696e-05	0.000720516	1.39375	up-regulated
ASPN	0.581652	8.63412	4.34654	6.95224e-05	0.000727696	1.38063	up-regulated
PROS1	0.556246	6.91208	4.34653	6.95231e-05	0.000727696	1.38062	up-regulated
FN1	0.622973	10.8331	4.34575	6.97033e-05	0.000729177	1.37816	up-regulated
CD27	0.891434	5.45066	4.3419	7.05897e-05	0.00073478	1.36616	up-regulated
CD248	0.877985	9.96333	4.34152	7.06781e-05	0.000735294	1.36497	up-regulated
CD300E	0.652144	4.97533	4.33949	7.11499e-05	0.000738943	1.35865	up-regulated
MFSD12	0.674904	7.04203	4.33832	7.14239e-05	0.000740404	1.35499	up-regulated
CD8A	0.78624	5.5029	4.3373	7.16636e-05	0.000741454	1.35181	up-regulated
MS4A2	0.635591	5.57618	4.33319	7.26374e-05	0.000749064	1.33898	up-regulated
PRSS23	0.677662	7.05607	4.33269	7.2755e-05	0.000749456	1.33745	up-regulated
CX3CR1	0.981421	6.37438	4.31963	7.59405e-05	0.00077591	1.29674	up-regulated
IL1B	1.59748	6.1003	4.31505	7.70888e-05	0.000785532	1.28248	up-regulated
LILRA1	0.853225	5.63804	4.31054	7.82364e-05	0.000794393	1.26845	up-regulated
HAPLN3	0.644647	5.57334	4.30421	7.98744e-05	0.000809522	1.24877	up-regulated
TXLNB	0.511645	5.26513	4.30026	8.09141e-05	0.000817423	1.23649	up-regulated
IGHA1	1.47903	7.47127	4.29896	8.12585e-05	0.000820024	1.23245	up-regulated
SKAP1	0.608459	4.31631	4.29033	8.35828e-05	0.000839435	1.20567	up-regulated
LILRA6	0.95138	5.24114	4.26665	9.03051e-05	0.000896913	1.13224	up-regulated
SMIM43	0.500399	3.54822	4.264	9.10872e-05	0.000903254	1.12406	up-regulated
IRF8	0.765911	8.99907	4.25611	9.34624e-05	0.000922439	1.09963	up-regulated
BRCA2	0.559204	4.93403	4.25413	9.40684e-05	0.000925513	1.0935	up-regulated
CD244	0.534017	3.80935	4.24715	9.62308e-05	0.000944324	1.07193	up-regulated
ADAMTS3	0.636804	5.76864	4.2462	9.65307e-05	0.000946774	1.06898	up-regulated
PLVAP	0.602654	9.39608	4.24512	9.68682e-05	0.000947619	1.06567	up-regulated
SMAP2	0.510482	8.78088	4.24418	9.71673e-05	0.000949635	1.06275	up-regulated
NOTCH3	0.664508	8.95336	4.23899	9.88233e-05	0.000963744	1.04671	up-regulated
CP	0.992856	6.81176	4.23672	9.95556e-05	0.000969381	1.03971	up-regulated
MFAP5	0.759142	11.1776	4.23518	0.000100056	0.000972245	1.03496	up-regulated
SEMA3C	0.511173	10.283	4.23454	0.000100264	0.000972763	1.03298	up-regulated
SLC17A9	0.516125	5.0398	4.22991	0.000101785	0.000984987	1.0187	up-regulated
LPXN	0.63494	8.05231	4.22703	0.000102742	0.000992204	1.00983	up-regulated
BEND6	0.57973	4.26576	4.22456	0.000103572	0.000997832	1.0022	up-regulated
THBS2	0.525881	8.51023	4.22101	0.000104774	0.00100616	0.991252	up-regulated
FCER1A	0.820677	6.29704	4.2175	0.000105973	0.00101457	0.980464	up-regulated
HK3	0.51832	4.67274	4.21731	0.000106039	0.00101469	0.979873	up-regulated
SPIC	0.72666	4.4539	4.21117	0.000108176	0.00103007	0.960955	up-regulated
SYNPO2	0.580437	8.82176	4.2085	0.000109117	0.00103574	0.95274	up-regulated
IGF2BP3	0.704342	3.08087	4.19491	0.000114036	0.00107646	0.910943	up-regulated
IL18RAP	0.777825	4.99524	4.19186	0.000115166	0.00108652	0.901595	up-regulated
SCARA3	0.732252	7.59765	4.18234	0.000118776	0.00111439	0.872344	up-regulated
KLRC1	0.573448	3.79531	4.18223	0.000118818	0.00111439	0.872011	up-regulated
SLC29A3	0.60068	8.18863	4.1734	0.000122264	0.00114155	0.844919	up-regulated
SNORD105	0.538411	8.20016	4.16939	0.000123857	0.00115301	0.832648	up-regulated
SAMD3	0.614568	4.75565	4.16328	0.000126328	0.00117484	0.813939	up-regulated
NT5E	0.550394	6.74991	4.15565	0.000129483	0.00119827	0.790569	up-regulated
LIMK1	0.501892	7.10008	4.15497	0.000129768	0.00119993	0.788487	up-regulated
ADGRG4	0.892506	4.08251	4.15447	0.000129975	0.00120047	0.786973	up-regulated
C10orf90	0.749697	5.02467	4.15165	0.000131165	0.00120791	0.778346	up-regulated
ADGRE4P	1.01158	5.23269	4.14537	0.000133853	0.00122906	0.759129	up-regulated
CD160	0.585976	3.80146	4.1441	0.0001344	0.00123348	0.755269	up-regulated
ATP1B1	0.90597	7.40415	4.13473	0.000138525	0.00126274	0.72664	up-regulated
IGKC	1.79654	7.1297	4.11638	0.000146961	0.00132111	0.670679	up-regulated
CCNA2	0.528113	6.30688	4.09729	0.000156261	0.00138882	0.61261	up-regulated
ELOVL7	0.755342	6.84439	4.09693	0.000156441	0.0013891	0.611524	up-regulated
IDO1	1.31986	5.86756	4.08864	0.000160662	0.0014199	0.586332	up-regulated
BICC1	0.538235	7.74316	4.08565	0.000162211	0.00142823	0.577255	up-regulated
CRIP1	0.532615	7.88395	4.07058	0.00017024	0.00148505	0.531564	up-regulated
ATP6V0D2	1.76242	4.01797	4.06716	0.000172113	0.00149931	0.521213	up-regulated
PRDM1	0.531805	6.92322	4.05862	0.000176885	0.00153232	0.495358	up-regulated
THBS1	0.819147	10.4882	4.05609	0.000178324	0.0015413	0.487695	up-regulated
FGD3	0.550415	6.15826	4.04057	0.00018739	0.00160643	0.440822	up-regulated
HP	2.01992	6.56684	4.03882	0.000188443	0.0016125	0.435524	up-regulated
PRRX1	0.535488	10.0645	4.03563	0.000190369	0.00162529	0.425913	up-regulated
RNASE2	1.1272	4.64798	4.03458	0.000191012	0.0016293	0.422729	up-regulated
TREM2	1.69809	6.2575	4.03286	0.000192061	0.00163455	0.417554	up-regulated
SLC11A1	1.14887	5.76472	3.99826	0.000214448	0.00179351	0.313402	up-regulated
NCKAP5	0.539385	6.10094	3.99388	0.000217455	0.00181302	0.300255	up-regulated
CENPF	0.513134	4.47285	3.99356	0.000217676	0.00181407	0.299294	up-regulated
GZMA	0.580343	5.86233	3.9877	0.000221762	0.00184322	0.281739	up-regulated
CES1P1	0.532162	9.48724	3.98004	0.000227227	0.00188036	0.258756	up-regulated
PTGS1	0.647473	6.40195	3.9785	0.000228342	0.00188627	0.254135	up-regulated
NGFR	0.60578	5.54725	3.97792	0.000228758	0.00188805	0.252418	up-regulated
AKR1C3	0.569849	10.4507	3.97438	0.000231343	0.00190522	0.241811	up-regulated
TMC5	1.12135	4.96287	3.97397	0.000231645	0.00190604	0.24058	up-regulated
SLC4A8	0.578433	4.1484	3.96327	0.000239635	0.00195557	0.208577	up-regulated
GLIPR2	0.786001	9.81092	3.96265	0.00024011	0.00195859	0.206711	up-regulated
HPR	1.72387	5.41036	3.96056	0.000241702	0.00196988	0.200475	up-regulated
CFI	0.510592	7.51455	3.93375	0.000263093	0.00211857	0.120482	up-regulated
ITGA2	0.667754	5.42954	3.92797	0.00026794	0.00214842	0.103269	up-regulated
LILRA5	0.77724	4.68175	3.92712	0.000268663	0.0021533	0.100728	up-regulated
STAP1	0.510073	3.31963	3.92551	0.000270032	0.00216336	0.0959363	up-regulated
GNLY	0.781835	6.61057	3.91686	0.000277502	0.00221481	0.0702108	up-regulated
CYFIP2	0.696113	6.52548	3.91453	0.000279544	0.00222537	0.0633017	up-regulated
MEDAG	0.663814	9.06736	3.9104	0.000283206	0.00224505	0.051033	up-regulated
CDKN3	0.624249	3.65906	3.90705	0.000286215	0.00226406	0.0410745	up-regulated
PLTP	0.638941	10.1832	3.90693	0.000286323	0.00226406	0.0407189	up-regulated
DCSTAMP	1.64308	5.00007	3.89372	0.000298472	0.00234145	0.00156003	up-regulated
P2RX4	0.600575	6.82115	3.89188	0.00030021	0.00235171	-0.00390973	up-regulated
SLC7A5	0.565713	5.4402	3.89139	0.000300668	0.0023528	-0.00534679	up-regulated
FGF11	0.581365	5.69565	3.88755	0.000304325	0.00237451	-0.0167342	up-regulated
IGKV2-24	1.14242	5.98166	3.88475	0.00030701	0.00238756	-0.0250086	up-regulated
OLFML2B	0.571613	8.19595	3.88457	0.000307186	0.00238794	-0.0255478	up-regulated
TPSD1	0.527832	6.2869	3.88317	0.000308538	0.00239737	-0.0296861	up-regulated
KLHL31	0.633725	9.32651	3.87554	0.000316026	0.00244987	-0.0522695	up-regulated
ADAMDEC1	0.81758	4.03295	3.87009	0.000321476	0.00248468	-0.0683724	up-regulated
CILP	0.908336	7.9981	3.86973	0.000321831	0.00248539	-0.0694127	up-regulated
SERPINB2	0.946682	4.96663	3.86187	0.00032986	0.00253287	-0.0926139	up-regulated
CSTA	0.56368	7.06395	3.85851	0.00033336	0.0025535	-0.102549	up-regulated
CTHRC1	0.520124	6.41266	3.85735	0.000334569	0.00255945	-0.105958	up-regulated
NCEH1	1.06703	7.81873	3.85035	0.000341982	0.00260157	-0.126585	up-regulated
MMP7	1.71325	5.07448	3.84411	0.000348726	0.00264404	-0.144963	up-regulated
CXCL9	0.886399	6.65734	3.83248	0.000361638	0.00271666	-0.179173	up-regulated
S100A9	1.28297	6.697	3.82986	0.000364611	0.00273582	-0.186877	up-regulated
CTSW	0.635514	5.68103	3.82977	0.000364708	0.00273582	-0.187127	up-regulated
CD226	0.557301	5.48124	3.82853	0.000366122	0.00274424	-0.190768	up-regulated
MS4A1	0.979693	5.24105	3.81272	0.000384629	0.00285817	-0.237148	up-regulated
GRAP2	0.579688	5.68632	3.80897	0.000389154	0.00288362	-0.248145	up-regulated
IGHV1OR21-1	0.742211	4.30698	3.79043	0.00041226	0.00302983	-0.302367	up-regulated
CDKN2A	0.522612	4.19319	3.78673	0.000417026	0.00305177	-0.313171	up-regulated
PDGFD	0.672465	8.33049	3.78579	0.000418254	0.00305756	-0.315933	up-regulated
STC1	1.0941	6.71324	3.76849	0.00044132	0.0032008	-0.366369	up-regulated
PRG4	1.27055	8.587	3.75733	0.000456844	0.00328886	-0.39884	up-regulated
ADAM12	0.618221	8.74822	3.74685	0.000471905	0.00336561	-0.429295	up-regulated
CLIC6	1.38168	7.02256	3.72696	0.000501799	0.00352175	-0.486946	up-regulated
EMB	0.745547	6.91365	3.71047	0.000527963	0.0036807	-0.534628	up-regulated
SLC9A7	0.767033	6.17406	3.70789	0.000532171	0.0037032	-0.542075	up-regulated
CD9	0.636669	8.67125	3.68821	0.000565373	0.00389969	-0.598821	up-regulated
VTRNA1-1	0.854912	7.58489	3.68707	0.000567347	0.00390901	-0.602089	up-regulated
PTGFR	0.74565	6.23079	3.65092	0.000633786	0.00427411	-0.705843	up-regulated
FLNC	0.813158	6.37634	3.64793	0.000639592	0.00430144	-0.714382	up-regulated
CD40LG	0.53823	3.681	3.64608	0.000643225	0.00431664	-0.719685	up-regulated
H3C2	0.885189	5.61126	3.64357	0.000648162	0.00434358	-0.726845	up-regulated
C12orf75	0.630672	5.83335	3.63884	0.000657601	0.0043959	-0.740379	up-regulated
CD3D	0.603458	6.1686	3.63768	0.00065993	0.00440834	-0.743689	up-regulated
VCAM1	0.627474	7.21629	3.63523	0.000664885	0.00442889	-0.750692	up-regulated
S100A8	1.43537	8.08823	3.63283	0.000669764	0.00445666	-0.757536	up-regulated
SYCP1	0.508865	3.68108	3.62679	0.000682212	0.00452034	-0.77477	up-regulated
TSPAN5	0.888446	4.85034	3.62048	0.00069545	0.00459192	-0.792753	up-regulated
LINC02817	0.541388	5.04612	3.6104	0.000717107	0.00470361	-0.821443	up-regulated
PLAUR	0.854599	7.57243	3.60884	0.000720501	0.00472259	-0.82586	up-regulated
SNCG	0.581922	8.7786	3.60809	0.000722139	0.0047284	-0.827984	up-regulated
RRM2	1.11235	3.52332	3.60097	0.00073794	0.00481167	-0.848226	up-regulated
GRB14	0.50861	5.65497	3.59726	0.000746305	0.00485291	-0.858766	up-regulated
LBP	1.17796	8.12605	3.59254	0.000757074	0.00490156	-0.872162	up-regulated
QPCT	0.554705	4.87099	3.5925	0.000757148	0.00490156	-0.872253	up-regulated
CD3G	0.788225	5.94809	3.58948	0.000764111	0.00493635	-0.880812	up-regulated
IPCEF1	0.564191	7.06171	3.57204	0.000805567	0.00515645	-0.930189	up-regulated
PTPRZ1	1.60019	4.13453	3.55157	0.000856944	0.00543182	-0.98794	up-regulated
CCL22	1.12441	5.83125	3.5413	0.000883891	0.00558011	-1.01685	up-regulated
CHIT1	1.8051	6.16185	3.53035	0.000913509	0.00573827	-1.04761	up-regulated
NABP1	0.580779	8.96543	3.5138	0.000960099	0.00597913	-1.09402	up-regulated
CDC20	0.736359	5.28006	3.50981	0.00097165	0.00604707	-1.10517	up-regulated
PLXNC1	0.631909	6.89724	3.50709	0.000979607	0.00609056	-1.11278	up-regulated
FPR1	1.08669	6.30607	3.50556	0.000984104	0.00611046	-1.11705	up-regulated
KCNJ15	0.763102	5.58401	3.50243	0.000993403	0.00615401	-1.12582	up-regulated
PDPN	0.914073	5.55669	3.49613	0.00101233	0.00624457	-1.14342	up-regulated
TOP2A	0.698721	4.6578	3.47682	0.00107248	0.00653862	-1.19721	up-regulated
LAMP3	0.563626	4.99405	3.47149	0.0010897	0.00662215	-1.21205	up-regulated
ANLN	0.849383	4.1496	3.46387	0.00111472	0.00674163	-1.23319	up-regulated
DOCK5	0.596185	6.69961	3.46032	0.00112659	0.00679598	-1.24306	up-regulated
RAB37	0.520327	5.16875	3.45997	0.00112777	0.00680063	-1.24403	up-regulated
SULT1B1	0.72436	4.44517	3.45263	0.00115266	0.00692443	-1.26436	up-regulated
ITGA3	0.644782	6.8473	3.44352	0.00118432	0.00708815	-1.28958	up-regulated
CSF3R	1.12347	7.04237	3.43357	0.00121984	0.00724942	-1.31707	up-regulated
DUSP2	0.620038	5.45869	3.42633	0.00124635	0.00736981	-1.33707	up-regulated
PIK3CD	0.531761	5.58636	3.41043	0.00130642	0.00766728	-1.38085	up-regulated
MIR95	0.604958	2.67609	3.4021	0.00133901	0.00782442	-1.40375	up-regulated
STMN2	2.63985	5.80908	3.39852	0.00135324	0.00789291	-1.41357	up-regulated
IL1RL1	0.545099	5.61961	3.39018	0.00138695	0.00805833	-1.43644	up-regulated
H3C7	0.719305	6.00093	3.38211	0.00142034	0.00820222	-1.45854	up-regulated
FAP	0.612857	5.95624	3.38068	0.00142634	0.00823015	-1.46245	up-regulated
S100A12	1.34252	5.55058	3.37704	0.00144168	0.0082973	-1.47238	up-regulated
PI3	0.949765	4.47916	3.3733	0.00145763	0.00836717	-1.4826	up-regulated
GAL	0.545187	4.30944	3.37163	0.00146482	0.00839564	-1.48717	up-regulated
MKI67	0.862101	4.77291	3.37152	0.00146532	0.00839596	-1.48748	up-regulated
GBP5	0.749368	5.61809	3.36559	0.00149104	0.00852006	-1.50364	up-regulated
SNORA2A	0.630186	6.15083	3.36504	0.00149349	0.00853146	-1.50516	up-regulated
DNASE2B	1.09127	5.02123	3.36437	0.00149642	0.00854298	-1.50698	up-regulated
NCR3LG1	0.753778	4.60019	3.36419	0.00149719	0.00854482	-1.50746	up-regulated
TREM1	1.12964	6.38664	3.36273	0.00150366	0.00857394	-1.51146	up-regulated
CFP	0.585689	5.51104	3.3608	0.00151218	0.00861354	-1.51671	up-regulated
PEPD	0.543321	10.0206	3.36023	0.00151473	0.00862247	-1.51827	up-regulated
FCN1	0.811489	6.61697	3.35713	0.00152858	0.00869498	-1.52671	up-regulated
CLDN11	0.538284	6.96928	3.34751	0.00157229	0.00888469	-1.55288	up-regulated
FPR2	1.02089	4.42521	3.34221	0.00159692	0.00898829	-1.56729	up-regulated
CPA4	0.811243	5.20856	3.34206	0.00159761	0.00898829	-1.56769	up-regulated
NRIP3	0.692051	5.08704	3.33724	0.0016203	0.00907888	-1.58077	up-regulated
HBB	0.74716	11.495	3.33645	0.00162407	0.00909278	-1.58293	up-regulated
CCR2	0.538539	4.58311	3.33578	0.00162725	0.00910623	-1.58474	up-regulated
FCGBP	1.03687	5.78121	3.32843	0.0016626	0.0092727	-1.60467	up-regulated
CXCL2	1.04733	7.1394	3.32089	0.00169961	0.00943722	-1.62507	up-regulated
FCAR	0.848318	5.11061	3.3082	0.00176366	0.00973553	-1.65935	up-regulated
PIM2	0.547494	5.99442	3.30682	0.00177079	0.00976344	-1.66309	up-regulated
NR4A3	1.08904	7.24998	3.29925	0.00181023	0.0099286	-1.68349	up-regulated
SLC4A1	1.17712	5.39121	3.29874	0.00181294	0.00994058	-1.68488	up-regulated
CYP1B1	0.929514	7.15239	3.29777	0.00181805	0.00995216	-1.68748	up-regulated
KCNQ3	0.528938	5.9383	3.29763	0.00181877	0.00995216	-1.68785	up-regulated
IGSF21	0.62564	5.54645	3.297	0.00182211	0.00996476	-1.68955	up-regulated
NUSAP1	0.615868	5.75627	3.29204	0.00184862	0.0100747	-1.70292	up-regulated
KIAA1549L	0.550344	5.16796	3.28785	0.00187124	0.0101685	-1.71418	up-regulated
EGR2	1.06805	7.24363	3.26107	0.00202222	0.0108298	-1.78597	up-regulated
IL20RB	0.567199	5.54274	3.25998	0.00202864	0.0108549	-1.7889	up-regulated
RIPOR2	0.882104	6.34816	3.25502	0.00205792	0.0109898	-1.80216	up-regulated
MS4A6E	1.83265	5.96182	3.25056	0.00208457	0.0111132	-1.81405	up-regulated
TREML1	0.71896	5.66774	3.24975	0.00208949	0.01113	-1.81623	up-regulated
GRM7	0.556571	4.09782	3.24795	0.00210036	0.011169	-1.82103	up-regulated
PTCHD4	0.623508	5.43987	3.23801	0.00216142	0.0114195	-1.8475	up-regulated
CDA	0.534011	5.33417	3.22953	0.00221489	0.0116465	-1.87008	up-regulated
NCAPH	0.527468	5.14197	3.22902	0.00221815	0.0116572	-1.87144	up-regulated
LILRA2	0.546581	5.63873	3.22259	0.00225949	0.011825	-1.88849	up-regulated
SNCA	0.973044	7.58259	3.22039	0.00227384	0.0118836	-1.89434	up-regulated
CD83	0.68419	7.2348	3.20191	0.00239764	0.0123898	-1.94327	up-regulated
COTL1	0.603485	8.29843	3.19138	0.00247104	0.0126926	-1.97109	up-regulated
USP2	0.689585	5.51056	3.18697	0.00250238	0.012828	-1.98271	up-regulated
ANGPTL8	0.606241	7.64759	3.1869	0.00250286	0.012828	-1.98289	up-regulated
ARHGDIG	0.517192	5.34058	3.18139	0.00254259	0.0129682	-1.9974	up-regulated
RGS2	0.78615	8.52798	3.17254	0.00260755	0.0132458	-2.02066	up-regulated
HBD	0.859091	9.85687	3.16732	0.00264668	0.0134228	-2.03438	up-regulated
CXCL10	1.06242	7.07192	3.15556	0.00273677	0.0137612	-2.06522	up-regulated
CDK15	0.531888	5.34638	3.14134	0.00284952	0.0142257	-2.10238	up-regulated
CHI3L2	1.20752	5.19168	3.14091	0.00285298	0.0142392	-2.1035	up-regulated
VNN2	1.11935	5.49586	3.12875	0.00295299	0.0146318	-2.1352	up-regulated
ALAS2	1.33707	6.55295	3.1241	0.00299205	0.0147807	-2.14729	up-regulated
TPX2	0.510906	5.11509	3.11895	0.00303593	0.0149583	-2.16068	up-regulated
SGK1	0.626353	8.86578	3.11132	0.00310208	0.0151929	-2.18049	up-regulated
MATK	0.541903	5.22048	3.10988	0.0031147	0.0152349	-2.18423	up-regulated
VMO1	0.547566	3.42302	3.10786	0.00313247	0.015298	-2.18946	up-regulated
TIMD4	0.602818	4.2107	3.10614	0.00314775	0.0153646	-2.19393	up-regulated
GSDMA	0.961381	4.27999	3.0976	0.00322437	0.0157061	-2.21603	up-regulated
CACNA2D1	0.597917	9.81446	3.09304	0.00326607	0.0158559	-2.22783	up-regulated
SELL	0.960671	6.91795	3.08207	0.00336826	0.0162516	-2.25612	up-regulated
MT1A	0.713589	10.2086	3.04195	0.00376848	0.01781	-2.3591	up-regulated
SDS	0.675069	4.75991	3.03913	0.00379817	0.0179312	-2.36629	up-regulated
RRP12	0.512727	6.96139	3.03397	0.00385318	0.0181319	-2.37947	up-regulated
CADM3	0.798164	7.20269	3.03068	0.00388857	0.0182417	-2.38784	up-regulated
CLEC12A	0.934742	5.00521	3.02092	0.00399555	0.0186436	-2.41269	up-regulated
CCBE1	0.646048	5.57687	3.0114	0.00410259	0.0190394	-2.43689	up-regulated
MCTP2	0.704114	5.29411	3.01009	0.00411752	0.0190899	-2.44022	up-regulated
RANBP3L	0.58849	7.24534	2.99462	0.00429768	0.0197358	-2.47939	up-regulated
CXCL8	1.09889	7.59987	2.98317	0.0044357	0.0202222	-2.50829	up-regulated
AHSP	0.720627	4.55584	2.98212	0.00444859	0.0202638	-2.51094	up-regulated
PAQR5	0.505051	4.9472	2.98073	0.0044656	0.0203155	-2.51442	up-regulated
H2BC14	0.736796	5.95941	2.96987	0.00460131	0.0207908	-2.54178	up-regulated
SKA3	0.639469	4.26309	2.96454	0.0046692	0.0210521	-2.55515	up-regulated
TNF	0.544042	5.14299	2.96276	0.00469219	0.0211356	-2.55963	up-regulated
TACR1	0.538762	6.99652	2.94629	0.00490912	0.0219242	-2.60088	up-regulated
CRABP2	0.504733	6.56299	2.93166	0.00510964	0.0226533	-2.63739	up-regulated
GOLGA6EP	0.571413	4.52708	2.92976	0.00513618	0.0227442	-2.64211	up-regulated
SLC7A4	0.627064	6.95242	2.9291	0.00514541	0.0227613	-2.64375	up-regulated
ADAMTS4	0.810906	6.54568	2.90229	0.00553533	0.0241179	-2.71028	up-regulated
H3C8	0.548803	3.8039	2.90211	0.00553813	0.0241218	-2.71074	up-regulated
PHLDA1	0.683141	6.82878	2.88998	0.00572354	0.0247068	-2.74071	up-regulated
LEF1	0.606814	5.84323	2.88272	0.00583718	0.0250539	-2.75859	up-regulated
GREM1	1.00635	5.5857	2.86957	0.00604839	0.0258175	-2.7909	up-regulated
FRZB	0.827684	6.25749	2.85889	0.00622524	0.0264069	-2.81708	up-regulated
RGS18	0.638396	5.2553	2.85873	0.00622798	0.0264125	-2.81748	up-regulated
WNT2B	0.781412	7.46577	2.84086	0.00653472	0.0274362	-2.86112	up-regulated
POPDC3	1.49115	4.36602	2.82417	0.00683373	0.0284377	-2.9017	up-regulated
SLC16A6	0.537966	5.67943	2.81494	0.00700441	0.0290071	-2.92406	up-regulated
EREG	0.509829	4.75888	2.81408	0.00702063	0.029057	-2.92615	up-regulated
SLC25A37	0.609815	8.08754	2.79713	0.00734531	0.0301145	-2.96709	up-regulated
FCER2	0.615667	5.17323	2.78362	0.00761384	0.0309997	-2.99958	up-regulated
RGS16	0.691816	6.60384	2.74388	0.00845761	0.0335722	-3.09452	up-regulated
IER3	0.730967	7.771	2.7419	0.00850177	0.0336837	-3.09922	up-regulated
KCNT2	0.617363	5.30515	2.73531	0.00865046	0.034115	-3.11486	up-regulated
GDF15	0.56516	5.07914	2.71909	0.00902661	0.0352591	-3.15323	up-regulated
ADGRE3	0.841183	5.06003	2.69619	0.00958339	0.0368988	-3.20712	up-regulated
C1QTNF9	0.599016	4.70821	2.66592	0.0103679	0.0392304	-3.27785	up-regulated
PTGIS	0.580057	8.46149	2.66489	0.0103954	0.0392953	-3.28023	up-regulated
TGM1	0.698989	5.16855	2.64674	0.0108949	0.0407419	-3.32235	up-regulated
PROK2	0.719733	6.02387	2.62626	0.0114848	0.0423897	-3.36961	up-regulated
DEFB1	1.08426	4.70775	2.61351	0.0118665	0.0434782	-3.39889	up-regulated
ARPP21	0.676472	4.30316	2.60268	0.0121998	0.0443803	-3.42367	up-regulated
CCND1	0.506346	10.2289	2.5855	0.0127463	0.0459468	-3.46284	up-regulated
IL6	1.24331	6.69732	2.58376	0.0128028	0.0461153	-3.46679	up-regulated
SIGLEC16	0.546434	5.16121	2.57913	0.0129544	0.0465594	-3.47731	up-regulated
PLAC8	0.501358	6.49547	2.56465	0.0134395	0.0479101	-3.51012	up-regulated
MGAM	0.809223	4.80754	2.5267	0.0147898	0.0516874	-3.5954	up-regulated
NR4A2	0.772871	8.4747	2.51057	0.0154	0.0532866	-3.63135	up-regulated
CXCR2	0.834565	5.73119	2.50911	0.0154565	0.0534036	-3.6346	up-regulated
LINC00189	0.501264	3.84647	2.50137	0.0157581	0.0542132	-3.65177	up-regulated
LY86	0.582477	6.27362	2.49956	0.0158295	0.0543503	-3.65578	up-regulated
GLT1D1	0.73593	5.19916	2.4983	0.0158793	0.0544753	-3.65857	up-regulated
SYT1	0.552395	4.5762	2.4913	0.0161589	0.0550536	-3.67406	up-regulated
NFE2	0.557544	4.59581	2.48647	0.0163546	0.0554798	-3.68474	up-regulated
XPNPEP2	0.537717	6.59323	2.48116	0.016572	0.0559954	-3.69645	up-regulated
SPOCD1	0.632375	5.46655	2.4676	0.0171389	0.0573457	-3.72626	up-regulated
SNORD56B	0.573802	4.11778	2.4422	0.0182485	0.0601193	-3.78177	up-regulated
COL11A1	0.723115	5.47371	2.43443	0.0186007	0.0610449	-3.79866	up-regulated
TRGV5	0.789815	4.19263	2.42959	0.018823	0.061592	-3.80915	up-regulated
SELE	1.07409	7.00688	2.41612	0.0194547	0.0632858	-3.83829	up-regulated
PCP4	0.500396	4.80853	2.40413	0.0200334	0.0646854	-3.86413	up-regulated
SLC2A3	0.73252	8.89635	2.3807	0.0212083	0.067522	-3.91431	up-regulated
TENT5C	0.867543	7.02201	2.33094	0.0239109	0.0742029	-4.01959	up-regulated
CXCL11	0.724899	6.96148	2.31531	0.0248213	0.0762187	-4.05229	up-regulated
ITGB8	0.590468	4.81385	2.25052	0.0289331	0.0858114	-4.18597	up-regulated
LRRTM4	0.820136	5.53809	2.23256	0.0301751	0.0887688	-4.22248	up-regulated
ANKRD30A	0.586515	6.26738	2.17889	0.0341728	0.097649	-4.33018	up-regulated
MIR142	0.521846	3.22369	2.16589	0.0352091	0.0999505	-4.35596	up-regulated
MMP8	0.685793	4.38327	2.14598	0.0368486	0.103553	-4.39516	up-regulated
SLC2A14	0.622027	7.67687	2.09069	0.0417601	0.113925	-4.5025	up-regulated
PMAIP1	0.560138	5.48984	2.08037	0.0427374	0.115837	-4.52227	up-regulated
GYPB	0.644079	4.25545	2.07669	0.0430906	0.116559	-4.5293	up-regulated
PI16	0.582517	7.83558	2.07019	0.043721	0.117791	-4.54169	up-regulated
CA1	0.917967	5.3579	2.04041	0.0467121	0.123693	-4.59806	up-regulated
B4GALT6	0.539271	8.53815	2.03634	0.0471338	0.124466	-4.6057	up-regulated
PTGS2	0.712007	7.09549	2.01708	0.049178	0.128526	-4.64174	up-regulated
DBP	-0.993882	7.50286	-11.1386	4.9094e-15	9.25471e-11	23.8351	down-regulated
NRIP1	-0.755648	9.57908	-10.8515	1.22959e-14	1.15895e-10	22.9616	down-regulated
HLF	-1.29699	7.98032	-10.3957	5.3972e-14	3.39142e-10	21.5512	down-regulated
RGMB	-0.69399	6.35199	-9.79795	3.90413e-13	1.16811e-09	19.6587	down-regulated
PDK2	-0.716314	9.75749	-9.75581	4.49567e-13	1.16811e-09	19.5235	down-regulated
FAM13A	-0.856766	9.30401	-9.73189	4.87105e-13	1.16811e-09	19.4467	down-regulated
PMM1	-0.769517	7.38597	-9.72666	4.95722e-13	1.16811e-09	19.4299	down-regulated
GLUL	-0.805378	10.7772	-9.43017	1.34685e-12	2.67189e-09	18.4714	down-regulated
RORB	-2.82013	5.37055	-9.4151	1.41738e-12	2.67189e-09	18.4224	down-regulated
SLC27A2	-2.85087	4.29809	-9.33556	1.85666e-12	3.18181e-09	18.1633	down-regulated
ARHGEF26	-0.954277	7.09442	-9.25459	2.44563e-12	3.54635e-09	17.8987	down-regulated
FHOD3	-1.4744	4.90714	-9.02789	5.30909e-12	6.67211e-09	17.1539	down-regulated
CECR2	-0.973247	4.56266	-8.93706	7.25346e-12	8.54593e-09	16.8539	down-regulated
BMP3	-3.68645	4.29205	-8.73268	1.46826e-11	1.42442e-08	16.1755	down-regulated
C6	-2.32218	6.01548	-8.72434	1.51124e-11	1.42442e-08	16.1477	down-regulated
LRP1B	-1.31437	5.02772	-8.67959	1.76457e-11	1.584e-08	15.9986	down-regulated
MOCS1	-0.827519	8.60546	-8.54688	2.79718e-11	2.19707e-08	15.555	down-regulated
CHKA	-0.699341	7.62391	-8.50358	3.252e-11	2.38539e-08	15.4099	down-regulated
TMEM132C	-1.03483	7.22646	-8.42626	4.25776e-11	2.97271e-08	15.1503	down-regulated
NAALAD2	-1.14436	6.63299	-8.3056	6.48972e-11	4.11727e-08	14.7442	down-regulated
GPD1L	-1.06292	7.34386	-8.18062	1.00553e-10	5.26533e-08	14.3222	down-regulated
DAPK2	-0.968673	7.98155	-8.11613	1.26102e-10	5.65988e-08	14.1039	down-regulated
L2HGDH	-0.636314	5.6812	-8.10603	1.30658e-10	5.69385e-08	14.0697	down-regulated
BAG4	-0.57199	8.40388	-8.06954	1.48542e-10	6.1268e-08	13.946	down-regulated
TMEM120A	-0.514806	8.08396	-8.0677	1.49505e-10	6.1268e-08	13.9397	down-regulated
HROB	-0.89212	5.84554	-8.02124	1.76054e-10	7.06126e-08	13.7821	down-regulated
ACVR1C	-0.898141	10.3597	-8.01078	1.82657e-10	7.17347e-08	13.7466	down-regulated
GSDMB	-1.32586	6.85334	-7.96979	2.11031e-10	7.35783e-08	13.6073	down-regulated
CNTFR	-0.702274	9.28297	-7.96664	2.13388e-10	7.35783e-08	13.5966	down-regulated
GPR146	-0.779915	9.03561	-7.96493	2.14673e-10	7.35783e-08	13.5908	down-regulated
AASS	-0.792103	7.95161	-7.95318	2.23753e-10	7.53207e-08	13.5508	down-regulated
SLC19A1	-0.702388	7.08234	-7.87351	2.96366e-10	9.15869e-08	13.2797	down-regulated
EIF4EBP1	-0.843622	6.50343	-7.84804	3.24252e-10	9.81125e-08	13.193	down-regulated
PHLPP1	-0.740439	7.10452	-7.84081	3.32647e-10	9.81125e-08	13.1683	down-regulated
PER3	-0.616268	9.0349	-7.81107	3.69501e-10	1.02433e-07	13.0669	down-regulated
ALK	-0.644733	4.29715	-7.72043	5.09163e-10	1.27976e-07	12.7576	down-regulated
CALCRL	-0.768761	9.05768	-7.69258	5.61922e-10	1.39379e-07	12.6624	down-regulated
ACSS3	-0.869827	9.24563	-7.68746	5.72197e-10	1.40084e-07	12.6449	down-regulated
RCL1	-0.575234	7.8009	-7.62951	7.02643e-10	1.60986e-07	12.4467	down-regulated
ECHDC2	-0.656725	7.59484	-7.62663	7.09846e-10	1.60986e-07	12.4369	down-regulated
SIK2	-0.607468	10.2078	-7.62446	7.15315e-10	1.60986e-07	12.4295	down-regulated
MAOB	-0.621366	9.33266	-7.60846	7.57085e-10	1.66784e-07	12.3747	down-regulated
CKB	-0.954881	9.49095	-7.60705	7.60882e-10	1.66784e-07	12.3699	down-regulated
ALPK3	-1.54059	6.58646	-7.5897	8.0917e-10	1.73337e-07	12.3105	down-regulated
ORMDL3	-0.85377	8.11027	-7.5702	8.67129e-10	1.79629e-07	12.2437	down-regulated
ST3GAL6	-0.853078	7.73488	-7.54998	9.3163e-10	1.85991e-07	12.1745	down-regulated
RAI2	-0.644528	6.6791	-7.54827	9.37308e-10	1.85991e-07	12.1686	down-regulated
ALDH6A1	-0.74253	6.85412	-7.49672	1.12552e-09	2.09878e-07	11.9919	down-regulated
ADSS1	-1.31195	7.07715	-7.47618	1.21074e-09	2.20299e-07	11.9215	down-regulated
RASL10B	-0.979064	5.70035	-7.42568	1.4487e-09	2.57637e-07	11.7483	down-regulated
GJC3	-0.839713	4.502	-7.38112	1.69744e-09	2.857e-07	11.5953	down-regulated
IRAK2	-0.841623	6.20242	-7.34215	1.94986e-09	3.06307e-07	11.4614	down-regulated
CIART	-1.03351	6.95695	-7.2946	2.30942e-09	3.48279e-07	11.298	down-regulated
GINS3	-0.66817	6.02046	-7.27952	2.43682e-09	3.61705e-07	11.2462	down-regulated
DMD	-0.609363	9.238	-7.20163	3.21597e-09	4.30975e-07	10.9783	down-regulated
PFKFB3	-0.886437	10.873	-7.1897	3.3556e-09	4.33264e-07	10.9373	down-regulated
FGF10	-1.22603	7.25615	-7.18447	3.41873e-09	4.38411e-07	10.9193	down-regulated
FOXP2	-0.841354	6.7	-7.17854	3.49175e-09	4.43324e-07	10.8989	down-regulated
PAIP2B	-0.67109	6.7151	-7.15307	3.82359e-09	4.68043e-07	10.8112	down-regulated
PDE3B	-0.613166	9.72731	-7.05954	5.33728e-09	6.13494e-07	10.4892	down-regulated
NIPSNAP3B	-0.990441	7.32833	-7.03239	5.88004e-09	6.42174e-07	10.3956	down-regulated
ABCD1	-0.582662	7.34322	-7.02941	5.94281e-09	6.42174e-07	10.3854	down-regulated
KIAA1958	-0.651474	5.62361	-7.02189	6.10436e-09	6.46479e-07	10.3595	down-regulated
HADH	-0.600797	9.76755	-6.99151	6.80323e-09	7.08551e-07	10.2548	down-regulated
CDNF	-0.559275	6.80662	-6.97073	7.32686e-09	7.30786e-07	10.1832	down-regulated
SOX5	-0.548171	8.40968	-6.95293	7.80762e-09	7.62598e-07	10.1218	down-regulated
CADM1	-0.786176	7.07259	-6.92265	8.69843e-09	8.36603e-07	10.0175	down-regulated
EYA1	-1.28959	5.46952	-6.88571	9.92472e-09	9.17113e-07	9.89016	down-regulated
MOB3B	-0.525306	7.63035	-6.88025	1.01198e-08	9.28927e-07	9.87137	down-regulated
IRS2	-0.659382	8.1388	-6.87803	1.02004e-08	9.28927e-07	9.86371	down-regulated
GMCL1	-0.528773	7.62959	-6.83379	1.19456e-08	1.06066e-06	9.71121	down-regulated
MCOLN3	-1.05198	7.25615	-6.83288	1.19846e-08	1.06066e-06	9.70806	down-regulated
ANKRD20A11P	-1.21221	6.88943	-6.81668	1.2698e-08	1.07825e-06	9.65222	down-regulated
ADH1B	-0.718424	11.1335	-6.81012	1.29992e-08	1.0891e-06	9.62959	down-regulated
FGFRL1	-0.757301	8.35618	-6.80377	1.32969e-08	1.10912e-06	9.60773	down-regulated
PHKA2	-0.503004	8.43106	-6.78529	1.42043e-08	1.15916e-06	9.54399	down-regulated
ANKRD53	-1.01233	5.72991	-6.77616	1.46747e-08	1.17222e-06	9.51253	down-regulated
UBTD1	-0.615788	7.32841	-6.76739	1.51416e-08	1.1993e-06	9.48229	down-regulated
BTBD8	-0.668339	6.24863	-6.74792	1.62315e-08	1.26438e-06	9.41517	down-regulated
GREB1L	-1.0227	6.20515	-6.70667	1.88075e-08	1.40691e-06	9.27295	down-regulated
COQ8A	-0.994728	8.9971	-6.68688	2.01845e-08	1.46495e-06	9.20473	down-regulated
SLC2A4	-1.15104	7.92406	-6.68073	2.0632e-08	1.48448e-06	9.18356	down-regulated
SPTB	-0.787268	4.50405	-6.67727	2.0889e-08	1.49159e-06	9.17161	down-regulated
GPR50	-1.07999	5.05059	-6.67608	2.09777e-08	1.49227e-06	9.16752	down-regulated
RAMP2-AS1	-0.639343	7.3354	-6.66976	2.14562e-08	1.5148e-06	9.14574	down-regulated
AZGP1	-1.57565	8.31028	-6.66873	2.15355e-08	1.5148e-06	9.14218	down-regulated
CISH	-1.48916	6.31495	-6.65929	2.22734e-08	1.55999e-06	9.10966	down-regulated
DHRS3	-0.527304	10.1138	-6.65661	2.24877e-08	1.55999e-06	9.10041	down-regulated
EPB41L4B	-0.739897	9.01088	-6.65653	2.24946e-08	1.55999e-06	9.10011	down-regulated
BCKDHB	-0.531245	8.82553	-6.65405	2.26945e-08	1.56136e-06	9.09158	down-regulated
RNF144A	-0.713532	7.36566	-6.65058	2.29773e-08	1.56937e-06	9.07962	down-regulated
RWDD2A	-0.674691	6.3308	-6.61057	2.65056e-08	1.75175e-06	8.94171	down-regulated
LIN7A	-0.623567	7.66808	-6.55663	3.21336e-08	1.9926e-06	8.75583	down-regulated
SC5D	-0.821629	9.34589	-6.54765	3.31796e-08	2.00893e-06	8.72491	down-regulated
ADH1A	-0.78994	10.3622	-6.54527	3.34626e-08	2.00893e-06	8.71671	down-regulated
OR7E13P	-0.852017	7.16701	-6.53824	3.43134e-08	2.04697e-06	8.69247	down-regulated
ORC2	-0.523497	7.25807	-6.51562	3.71979e-08	2.1978e-06	8.61456	down-regulated
GPT2	-0.812835	7.58543	-6.49646	3.98298e-08	2.29573e-06	8.54857	down-regulated
PLAG1	-0.950675	4.78955	-6.49565	3.99448e-08	2.29573e-06	8.54579	down-regulated
PUS10	-0.512282	6.25455	-6.49161	4.05249e-08	2.32199e-06	8.53187	down-regulated
PYGM	-1.10134	7.45027	-6.49047	4.06905e-08	2.32442e-06	8.52793	down-regulated
FAM222A-AS1	-0.995106	5.36153	-6.43605	4.94104e-08	2.69981e-06	8.34053	down-regulated
UTS2B	-1.16681	5.31956	-6.43342	4.98745e-08	2.7173e-06	8.3315	down-regulated
TENM3-AS1	-1.02195	6.4041	-6.42305	5.17538e-08	2.80348e-06	8.2958	down-regulated
TTLL7	-0.718952	7.83879	-6.42073	5.21851e-08	2.81069e-06	8.2878	down-regulated
TSHR	-0.932114	4.64919	-6.41637	5.30016e-08	2.84653e-06	8.27281	down-regulated
OR7E18P	-0.638616	5.57599	-6.41284	5.36738e-08	2.87444e-06	8.26065	down-regulated
STOX1	-1.94445	7.0504	-6.39738	5.67174e-08	3.02028e-06	8.20742	down-regulated
CLMN	-0.535287	8.99712	-6.38269	5.97657e-08	3.13828e-06	8.1569	down-regulated
CTH	-0.954576	6.18815	-6.3668	6.32494e-08	3.25461e-06	8.10222	down-regulated
ACACB	-0.541468	11.1003	-6.34552	6.82345e-08	3.44849e-06	8.02902	down-regulated
TRHDE-AS1	-0.718731	8.66062	-6.33658	7.04438e-08	3.54117e-06	7.99827	down-regulated
ZFAND5	-0.552867	9.57734	-6.33372	7.11674e-08	3.56051e-06	7.98841	down-regulated
MAP3K5	-0.733352	7.75351	-6.32464	7.35071e-08	3.64473e-06	7.95719	down-regulated
CIDEA	-1.49222	8.11144	-6.3235	7.38059e-08	3.64473e-06	7.95328	down-regulated
TMEM131L	-0.543254	8.62448	-6.32108	7.44451e-08	3.66414e-06	7.94496	down-regulated
HYI	-0.575604	8.49022	-6.28009	8.61533e-08	4.12202e-06	7.80402	down-regulated
SYDE2	-0.530494	6.20277	-6.27798	8.68022e-08	4.13416e-06	7.79678	down-regulated
SLC19A2	-0.894357	7.15025	-6.2559	9.39066e-08	4.34947e-06	7.72088	down-regulated
SCAI	-0.557251	8.23123	-6.24629	9.71729e-08	4.47874e-06	7.6879	down-regulated
ZNF214	-0.625516	4.86585	-6.21585	1.08297e-07	4.91931e-06	7.58333	down-regulated
CA3	-1.75452	5.62231	-6.20928	1.10861e-07	4.99962e-06	7.56076	down-regulated
RGS22	-0.739609	6.71215	-6.17682	1.24437e-07	5.51946e-06	7.44932	down-regulated
ANKRD20A9P	-1.90761	4.9056	-6.14842	1.37663e-07	5.9387e-06	7.3519	down-regulated
ADHFE1	-0.557122	9.16138	-6.12684	1.48644e-07	6.23589e-06	7.27788	down-regulated
ADH1C	-0.594275	10.571	-6.0904	1.69202e-07	6.88903e-06	7.15296	down-regulated
COX14	-0.631698	8.17842	-6.08807	1.70608e-07	6.91639e-06	7.14498	down-regulated
C14orf180	-0.575887	7.4149	-6.03646	2.04939e-07	7.75764e-06	6.96819	down-regulated
ABHD5	-0.582069	9.80685	-6.02279	2.15129e-07	8.04644e-06	6.9214	down-regulated
PDE3A	-0.68386	7.40858	-6.01768	2.19066e-07	8.12917e-06	6.90392	down-regulated
CDHR3	-0.665195	5.4543	-6.01631	2.20133e-07	8.13672e-06	6.89924	down-regulated
TYRO3	-0.525031	8.38204	-5.98742	2.43899e-07	8.79109e-06	6.8004	down-regulated
TM7SF2	-0.844982	8.37671	-5.98265	2.48064e-07	8.87334e-06	6.78408	down-regulated
PKD1L2	-1.13638	6.94483	-5.95727	2.71431e-07	9.45793e-06	6.69731	down-regulated
RNVU1-8	-0.540725	4.38738	-5.93659	2.92077e-07	9.9565e-06	6.62665	down-regulated
LPIN1	-0.802167	8.80269	-5.91842	3.115e-07	1.04486e-05	6.5646	down-regulated
SPSB1	-0.574773	8.76454	-5.9003	3.32145e-07	1.10233e-05	6.50276	down-regulated
PKP2	-1.91495	6.21573	-5.86759	3.72937e-07	1.19156e-05	6.39113	down-regulated
AVPI1	-0.592957	9.2284	-5.86404	3.77654e-07	1.2046e-05	6.37902	down-regulated
NPC1L1	-0.697355	5.07921	-5.8484	3.9914e-07	1.25822e-05	6.32571	down-regulated
DYNC2H1	-0.505875	7.42691	-5.81757	4.45114e-07	1.37105e-05	6.22068	down-regulated
NEDD4L	-0.695564	8.64677	-5.81677	4.46379e-07	1.37271e-05	6.21794	down-regulated
SVIL	-0.628786	8.10843	-5.81485	4.49426e-07	1.37781e-05	6.21139	down-regulated
ALDH1L1	-0.956097	7.74085	-5.80721	4.61729e-07	1.40521e-05	6.18538	down-regulated
PTPN3	-0.929006	7.1376	-5.80051	4.72791e-07	1.43289e-05	6.16257	down-regulated
VSTM4	-0.580465	8.65521	-5.78239	5.04043e-07	1.50344e-05	6.10092	down-regulated
LDHD	-0.797889	7.3067	-5.78177	5.05148e-07	1.50359e-05	6.0988	down-regulated
LSS	-0.578371	8.68754	-5.77372	5.19725e-07	1.52607e-05	6.0714	down-regulated
PECR	-0.607993	9.15775	-5.77078	5.25146e-07	1.53545e-05	6.06141	down-regulated
EYS	-0.593167	6.19515	-5.76229	5.41117e-07	1.57174e-05	6.03256	down-regulated
MLXIPL	-0.646066	9.05341	-5.75307	5.59036e-07	1.62027e-05	6.00118	down-regulated
HOXA3	-0.569819	6.29005	-5.73193	6.02331e-07	1.72561e-05	5.92935	down-regulated
RET	-0.759091	5.37163	-5.72765	6.11483e-07	1.74125e-05	5.91483	down-regulated
LEFTY2	-0.709612	5.50984	-5.72593	6.15208e-07	1.74395e-05	5.90898	down-regulated
EXPH5	-1.002	4.94827	-5.70259	6.67991e-07	1.86829e-05	5.82972	down-regulated
HEY2	-0.849913	5.76939	-5.70168	6.70135e-07	1.87034e-05	5.82663	down-regulated
PC	-0.618027	8.99748	-5.62397	8.81098e-07	2.34101e-05	5.56317	down-regulated
TMEM25	-0.656974	5.7602	-5.61767	9.00835e-07	2.37838e-05	5.54185	down-regulated
LVRN	-0.565688	8.031	-5.61505	9.09172e-07	2.39369e-05	5.53299	down-regulated
SYT17	-1.06935	6.41349	-5.59492	9.75835e-07	2.52942e-05	5.46489	down-regulated
PXMP2	-0.585191	8.62134	-5.58485	1.011e-06	2.58445e-05	5.43083	down-regulated
LRIG1	-0.578783	9.53627	-5.58424	1.01316e-06	2.58445e-05	5.42878	down-regulated
ANKEF1	-0.575204	6.29861	-5.57231	1.05654e-06	2.66268e-05	5.38844	down-regulated
MACIR	-0.776584	7.92752	-5.5504	1.14102e-06	2.82276e-05	5.31442	down-regulated
MAB21L1	-0.684848	6.03099	-5.51103	1.31001e-06	3.18646e-05	5.18157	down-regulated
SPX	-2.28274	7.62889	-5.49284	1.39621e-06	3.36143e-05	5.12028	down-regulated
FBXO27	-0.570769	8.05917	-5.47409	1.491e-06	3.531e-05	5.05712	down-regulated
BOK	-0.553702	9.21925	-5.4679	1.52365e-06	3.58581e-05	5.03629	down-regulated
FANCE	-0.594587	6.24621	-5.45067	1.61833e-06	3.76318e-05	4.97832	down-regulated
NCAM2	-0.7338	5.10859	-5.44926	1.62635e-06	3.77566e-05	4.97357	down-regulated
TTPA	-0.665006	6.34756	-5.38394	2.04334e-06	4.53698e-05	4.75417	down-regulated
NDRG4	-1.05799	6.17545	-5.37865	2.08142e-06	4.58375e-05	4.73642	down-regulated
PLXNB3	-0.569718	5.58131	-5.37319	2.12141e-06	4.64898e-05	4.71813	down-regulated
SHMT1	-0.69907	8.63762	-5.3663	2.17303e-06	4.71934e-05	4.69503	down-regulated
APOB	-1.8989	7.29148	-5.36043	2.21797e-06	4.80035e-05	4.67536	down-regulated
EQTN	-0.509048	3.73352	-5.32313	2.52584e-06	5.32602e-05	4.55048	down-regulated
ACER2	-0.516263	7.40462	-5.30239	2.71495e-06	5.58762e-05	4.48113	down-regulated
DMRTA1	-0.595332	5.4449	-5.27874	2.94761e-06	5.97477e-05	4.40217	down-regulated
GPT	-0.703217	6.4935	-5.27764	2.95889e-06	5.9912e-05	4.3985	down-regulated
HOXA6	-0.523061	8.04771	-5.25963	3.15003e-06	6.30211e-05	4.33839	down-regulated
BCKDHA	-0.501023	8.73818	-5.25824	3.1652e-06	6.30732e-05	4.33377	down-regulated
NAT8L	-0.581161	7.8255	-5.25088	3.24715e-06	6.43659e-05	4.30923	down-regulated
KLHL21	-0.526141	7.56585	-5.24111	3.35918e-06	6.61692e-05	4.27667	down-regulated
ACSS2	-0.655384	10.1084	-5.20131	3.85623e-06	7.3726e-05	4.14421	down-regulated
TWIST1	-1.03728	8.18874	-5.17795	4.18112e-06	7.87572e-05	4.06658	down-regulated
CENPV	-0.548489	6.31625	-5.17208	4.26691e-06	7.98764e-05	4.04709	down-regulated
PKNOX2	-0.831619	6.35549	-5.16983	4.30034e-06	8.03425e-05	4.03961	down-regulated
C14orf39	-0.760769	4.0955	-5.16835	4.32238e-06	8.05946e-05	4.0347	down-regulated
SLC19A3	-0.55456	10.9229	-5.15002	4.60517e-06	8.51098e-05	3.9739	down-regulated
GLRB	-0.573051	5.94927	-5.13519	4.84731e-06	8.86291e-05	3.92474	down-regulated
ACSM5	-0.743434	7.76408	-5.09961	5.48073e-06	9.72856e-05	3.80695	down-regulated
FAM161A	-0.567699	4.30894	-5.09062	5.65322e-06	9.94481e-05	3.77724	down-regulated
ANKRD20A5P	-0.796661	4.72378	-5.0836	5.79158e-06	0.000101277	3.75405	down-regulated
FAT3	-1.31572	4.75871	-5.05804	6.32454e-06	0.000108557	3.66966	down-regulated
DMRT2	-0.919936	6.32305	-5.05784	6.32881e-06	0.000108557	3.66901	down-regulated
PLCXD1	-0.590205	6.16823	-5.04887	6.52714e-06	0.000111251	3.63943	down-regulated
FBLN7	-0.724417	6.51896	-5.04184	6.68707e-06	0.000113566	3.61623	down-regulated
FGF2	-0.545186	9.08729	-5.03711	6.79661e-06	0.000114908	3.60066	down-regulated
CSRP2	-0.918372	7.04418	-5.03155	6.92788e-06	0.000116918	3.58232	down-regulated
PLEKHG6	-0.74857	7.10765	-5.01389	7.36104e-06	0.000123017	3.52421	down-regulated
EGFLAM	-0.598701	6.55512	-5.01009	7.45783e-06	0.000124333	3.51169	down-regulated
ESR2	-0.979326	5.90812	-4.99461	7.86459e-06	0.000129821	3.46081	down-regulated
CPNE4	-1.68959	4.7756	-4.95562	8.98886e-06	0.000145076	3.33283	down-regulated
ECHDC3	-0.743241	8.96609	-4.94798	9.22706e-06	0.00014802	3.30778	down-regulated
TENM3	-0.626008	8.0692	-4.91301	1.03989e-05	0.000161474	3.19332	down-regulated
MIR133B	-0.528271	5.136	-4.87087	1.20063e-05	0.000179202	3.05575	down-regulated
ANKRD20A8P	-0.611433	7.54819	-4.86853	1.21025e-05	0.000180352	3.04811	down-regulated
FRMD1	-0.714943	6.11855	-4.85398	1.27172e-05	0.000187584	3.00072	down-regulated
MOGAT1	-0.523341	5.1443	-4.84596	1.30691e-05	0.000191277	2.97461	down-regulated
ADRB1	-0.710465	6.66185	-4.82972	1.3811e-05	0.000199656	2.92179	down-regulated
KLF15	-0.768749	7.7222	-4.82053	1.42494e-05	0.000204581	2.89191	down-regulated
TSGA10	-0.8076	6.52325	-4.81833	1.43562e-05	0.000205489	2.88477	down-regulated
CASQ2	-1.19632	7.6075	-4.74323	1.85171e-05	0.000252215	2.64148	down-regulated
CNKSR2	-0.770527	5.89435	-4.73568	1.89956e-05	0.000257246	2.6171	down-regulated
SLC35F1	-0.698321	5.06383	-4.72249	1.98609e-05	0.000266286	2.57454	down-regulated
MGC70870	-1.01749	5.89769	-4.70991	2.07225e-05	0.000275681	2.53398	down-regulated
DEPP1	-0.646396	9.77624	-4.68841	2.22805e-05	0.000291875	2.46475	down-regulated
GPAT3	-1.13613	5.68804	-4.66881	2.38008e-05	0.000306992	2.40173	down-regulated
COL6A6	-1.58092	5.97271	-4.66671	2.39695e-05	0.000308429	2.39499	down-regulated
SPON1	-0.512535	9.77783	-4.65248	2.5144e-05	0.000320263	2.34933	down-regulated
SLC22A25	-0.550894	4.5232	-4.6133	2.86783e-05	0.000355668	2.22383	down-regulated
SLC25A23	-0.549371	7.54882	-4.60027	2.99583e-05	0.000368391	2.18218	down-regulated
CORO2B	-0.539281	7.28863	-4.59644	3.03454e-05	0.000372908	2.16993	down-regulated
PCK2	-0.61776	7.41157	-4.59033	3.09725e-05	0.000378885	2.15042	down-regulated
ANO3	-0.681384	7.77031	-4.57179	3.29531e-05	0.000397694	2.09132	down-regulated
PLD6	-0.617767	5.81311	-4.53972	3.66773e-05	0.000434845	1.98925	down-regulated
CCL28	-0.688146	6.03174	-4.52794	3.81469e-05	0.000446444	1.95181	down-regulated
SLC7A10	-1.00312	8.78141	-4.5214	3.89861e-05	0.000454219	1.93108	down-regulated
PCYT2	-0.541311	7.82622	-4.51777	3.94603e-05	0.00045946	1.91956	down-regulated
GNA14	-0.575943	7.12682	-4.5042	4.12831e-05	0.000477734	1.87654	down-regulated
PRUNE2	-1.21122	6.12976	-4.47548	4.54172e-05	0.000515759	1.78564	down-regulated
OVOS2	-0.509661	5.24884	-4.47411	4.56235e-05	0.000517478	1.78133	down-regulated
AK4	-0.508903	7.02418	-4.46765	4.6612e-05	0.000526553	1.76092	down-regulated
MKX	-1.21718	4.75735	-4.46021	4.77762e-05	0.000537059	1.73744	down-regulated
CTNNAL1	-0.638617	7.78221	-4.433	5.22814e-05	0.000578718	1.65167	down-regulated
VN1R10P	-0.505926	4.18409	-4.42593	5.35171e-05	0.000589626	1.62944	down-regulated
DHFR	-0.514129	9.11593	-4.40423	5.74951e-05	0.000623973	1.56123	down-regulated
PLCE1	-0.622081	7.68293	-4.3723	6.38749e-05	0.000679196	1.46116	down-regulated
LINC01128	-0.59927	7.75893	-4.34264	7.04181e-05	0.000733804	1.36847	down-regulated
SLCO1C1	-0.575818	5.78368	-4.33794	7.15131e-05	0.000740404	1.35381	down-regulated
SREBF1	-0.637562	7.9765	-4.3311	7.31375e-05	0.000752574	1.33247	down-regulated
PHKG1	-0.610785	4.90964	-4.31901	7.60948e-05	0.000777066	1.29481	down-regulated
DDR1	-0.567064	6.64491	-4.30187	8.04866e-05	0.000814852	1.24152	down-regulated
FASN	-0.917027	10.6566	-4.29465	8.24114e-05	0.000831213	1.21908	down-regulated
EYA4	-0.58078	5.55396	-4.24906	9.56344e-05	0.00093896	1.07783	down-regulated
MAB21L3	-0.757546	4.90625	-4.23518	0.000100056	0.000972245	1.03496	down-regulated
FAM221A	-0.527693	5.54762	-4.23126	0.00010134	0.000981184	1.02286	down-regulated
NAPRT	-0.549726	7.53507	-4.2292	0.00010202	0.000986242	1.01652	down-regulated
SNTG2	-0.507376	6.10225	-4.21429	0.000107086	0.00102211	0.970558	down-regulated
PHGDH	-0.721309	9.87911	-4.15071	0.000131565	0.00121101	0.775457	down-regulated
P3H2	-0.559173	6.32671	-4.14936	0.00013214	0.00121511	0.771326	down-regulated
CDKN2C	-0.72034	7.57331	-4.14061	0.000135923	0.00124466	0.744601	down-regulated
SLC4A4	-0.737682	8.65362	-4.1236	0.000143581	0.00130002	0.692706	down-regulated
XKR4	-0.503751	4.02641	-4.11801	0.000146188	0.0013173	0.675671	down-regulated
PPP1R14A	-0.592582	7.51992	-4.10848	0.000150739	0.00134854	0.646657	down-regulated
ALX1	-0.635039	5.44591	-4.07725	0.000166639	0.00145972	0.55178	down-regulated
MMP27	-0.663436	4.56288	-4.03921	0.000188207	0.00161194	0.43671	down-regulated
TMEM120B	-0.512941	9.01526	-4.03318	0.000191868	0.00163365	0.418501	down-regulated
ADGRG2	-0.590624	5.41113	-4.0286	0.000194691	0.00165323	0.404699	down-regulated
ENTPD3	-0.691846	5.37972	-4.02767	0.000195268	0.00165736	0.401903	down-regulated
CYP4F35P	-0.990182	3.5416	-4.01627	0.000202497	0.00171098	0.367559	down-regulated
PROKR1	-0.966248	5.88118	-4.01374	0.000204137	0.00172024	0.359941	down-regulated
MDFI	-0.768316	7.28657	-3.95188	0.000248436	0.00201345	0.174547	down-regulated
SLED1	-0.613145	6.08409	-3.92096	0.000273933	0.00219274	0.0824162	down-regulated
ALDH1A1	-0.609954	9.599	-3.90763	0.000285694	0.00226191	0.0427914	down-regulated
OR51E1	-0.962161	7.47321	-3.85717	0.000334759	0.00255945	-0.106492	down-regulated
MYOM1	-0.613303	8.15944	-3.8324	0.000361721	0.00271666	-0.17939	down-regulated
POU6F2	-0.599465	4.68867	-3.80479	0.000394257	0.0029157	-0.260394	down-regulated
CADM2	-0.785917	7.91938	-3.78649	0.000417339	0.00305288	-0.313876	down-regulated
NTRK3	-1.17235	6.59132	-3.75048	0.00046663	0.00333958	-0.418742	down-regulated
SLC38A3	-1.448	5.76379	-3.74934	0.000468292	0.00334766	-0.422081	down-regulated
RNF157	-0.552831	8.06081	-3.74425	0.000475719	0.00337644	-0.436853	down-regulated
LINC00310	-0.625594	7.19455	-3.74104	0.000480461	0.00339984	-0.446163	down-regulated
FADS1	-1.00111	9.56966	-3.73938	0.000482934	0.00341222	-0.450983	down-regulated
MARCHF3	-0.507523	8.82579	-3.71588	0.000519249	0.00362532	-0.519018	down-regulated
ADRB3	-1.36008	5.6713	-3.64719	0.000641042	0.00430808	-0.716502	down-regulated
DNA2	-0.538712	4.96556	-3.63079	0.000673938	0.00447812	-0.763351	down-regulated
SCN7A	-0.710067	3.636	-3.61116	0.000715438	0.00469594	-0.819264	down-regulated
TF	-0.829502	9.46108	-3.5828	0.000779751	0.00502008	-0.899751	down-regulated
LY6K	-0.589494	6.02646	-3.5759	0.000796201	0.00510864	-0.919262	down-regulated
NMUR1	-0.585504	7.77665	-3.57516	0.000797989	0.00511663	-0.921358	down-regulated
APOL4	-0.981494	7.37383	-3.56661	0.000818895	0.00522403	-0.945521	down-regulated
RNU12	-0.527763	6.15116	-3.56271	0.000828601	0.00528058	-0.956528	down-regulated
NLGN1	-0.529222	7.06156	-3.54568	0.000872304	0.0055162	-1.00453	down-regulated
CETP	-1.07152	5.82618	-3.53935	0.000889091	0.00560356	-1.02232	down-regulated
CDH20	-0.697031	7.1888	-3.53298	0.000906306	0.00570443	-1.04022	down-regulated
CYP4Z1	-0.610763	5.55435	-3.49972	0.00100149	0.00619802	-1.13338	down-regulated
TMEM100	-0.619331	6.46274	-3.45718	0.00113718	0.0068467	-1.25177	down-regulated
ACACA	-0.534602	8.63091	-3.44419	0.00118197	0.00708018	-1.28773	down-regulated
ADORA1	-0.540731	6.8873	-3.3892	0.00139094	0.00807283	-1.4391	down-regulated
SEMA3E	-0.526684	4.39598	-3.38761	0.00139751	0.00808855	-1.44348	down-regulated
TNN	-0.595714	6.67135	-3.35618	0.00153285	0.00871141	-1.5293	down-regulated
FGFBP2	-0.748912	6.48683	-3.34433	0.00158702	0.00894375	-1.56152	down-regulated
FAM228A	-0.561342	5.51539	-3.29986	0.00180704	0.00991689	-1.68186	down-regulated
SMOC1	-0.676189	6.34976	-3.29771	0.00181835	0.00995216	-1.68763	down-regulated
CSMD1	-0.887342	5.51947	-3.24729	0.00210439	0.0111809	-1.82279	down-regulated
LONRF1	-0.508059	8.45202	-3.22523	0.00224242	0.0117553	-1.88149	down-regulated
NMNAT2	-0.686466	7.90967	-3.20935	0.00234707	0.0122091	-1.9236	down-regulated
C8orf34	-0.561429	7.61941	-3.20653	0.00236614	0.0122741	-1.93106	down-regulated
CPA1	-0.598481	6.05171	-3.19668	0.00243383	0.0125356	-1.95709	down-regulated
BMP5	-0.673331	5.41424	-3.16423	0.00267005	0.013505	-2.04248	down-regulated
HPSE2	-0.576238	6.32676	-3.15524	0.00273919	0.0137661	-2.06603	down-regulated
LUZP2	-0.573136	5.56743	-3.13832	0.00287405	0.0143065	-2.11027	down-regulated
TBX15	-0.575098	8.96345	-3.09646	0.0032348	0.0157366	-2.21899	down-regulated
CYP4Z2P	-0.520993	4.5568	-3.08611	0.00333025	0.0161012	-2.2457	down-regulated
PCLO	-0.719533	8.00204	-3.0295	0.00390139	0.0182857	-2.39086	down-regulated
BDH1	-0.507481	4.93813	-3.02315	0.00397092	0.018547	-2.40703	down-regulated
S100A1	-1.10293	6.60566	-3.00502	0.00417572	0.0193075	-2.45306	down-regulated
C1QTNF7	-0.511974	6.46884	-2.92672	0.00517902	0.0228748	-2.64968	down-regulated
AACS	-0.599717	8.04633	-2.91621	0.00532956	0.0234136	-2.67579	down-regulated
PNPLA3	-0.81655	6.90731	-2.91362	0.00536734	0.0235302	-2.68222	down-regulated
ATP1A2	-0.688749	7.9819	-2.80256	0.00723967	0.0297458	-2.95398	down-regulated
TMOD1	-0.510946	7.42362	-2.75485	0.00821645	0.032878	-3.06841	down-regulated
MYOC	-0.725897	7.84892	-2.71497	0.00912442	0.035552	-3.16294	down-regulated
CYP4B1	-0.567233	8.00842	-2.70182	0.00944365	0.0364798	-3.19391	down-regulated
CRHBP	-0.682735	9.57304	-2.66757	0.0103237	0.0391416	-3.27402	down-regulated
APOE	-0.708906	7.74098	-2.66166	0.0104827	0.0394917	-3.28774	down-regulated
NECAB1	-1.00218	8.33928	-2.56457	0.0134421	0.0479101	-3.51029	down-regulated
VSNL1	-0.70759	4.1992	-2.51182	0.0153519	0.0531887	-3.62857	down-regulated
OLFM2	-0.543557	10.6333	-2.48551	0.0163936	0.0555621	-3.68685	down-regulated
NWD2	-0.673112	5.6987	-2.42165	0.0191931	0.0625859	-3.82634	down-regulated
COL8A1	-0.55732	7.47831	-2.41072	0.0197137	0.0638856	-3.84995	down-regulated
SNORD13P1	-0.536572	2.71888	-2.38945	0.0207625	0.0664506	-3.89562	down-regulated
PDE11A	-0.500971	6.91064	-2.34256	0.0232536	0.0726354	-3.99516	down-regulated
XKR9	-0.548526	3.67033	-2.31241	0.0249937	0.0765982	-4.05835	down-regulated
DEFB132	-0.943071	8.11206	-2.29125	0.0262831	0.0795156	-4.10229	down-regulated
SNORD115-32	-0.531712	1.81064	-2.20664	0.0320513	0.0930109	-4.27477	down-regulated
DNAH6	-0.529238	5.27113	-2.20449	0.0322113	0.0933818	-4.27908	down-regulated
AADAC	-1.89448	6.2112	-2.10859	0.0401111	0.11053	-4.468	down-regulated
LINC01554	-0.560023	5.27623	-2.04507	0.0462322	0.122715	-4.58927	down-regulated
SNORD115-48	-0.500741	2.72388	-2.01008	0.0499393	0.129935	-4.65476	down-regulated
