# Supplementary material for: A cross-sectional and bioinformatics-based analysis: perirenal fat thickness as a superior predictor of kidney stone disease
Source: Lipids Health Dis. 2025 Aug 29;24:269. doi: 10.1186/s12944-025-02686-4 (PMC12395729; doi:10.1186/s12944-025-02686-4)
Supplement: Supplementary file 5 — Supplementary Material 5. [file 12944_2025_2686_MOESM5_ESM.xlsx]

## Sheet: Sheet1
Supplementary Material 5. Key module genes
genes	modules
KCNAB2	turquoise
TNFRSF1B	turquoise
EFHD2	turquoise
C1QA	turquoise
C1QC	turquoise
C1QB	turquoise
CD52	turquoise
RPS6KA1	turquoise
THEMIS2	turquoise
SMAP2	turquoise
CD53	turquoise
C1orf162	turquoise
PLEKHO1	turquoise
SLAMF8	turquoise
SLAMF7	turquoise
LY9	turquoise
FCER1G	turquoise
FCGR2A	turquoise
FCGR2B	turquoise
MR1	turquoise
NPL	turquoise
RGS1	turquoise
PTPRC	turquoise
IKBKE	turquoise
CR1	turquoise
CR1L	turquoise
GPR137B	turquoise
KMO	turquoise
DHRS3	turquoise
FUCA1	turquoise
FGR	turquoise
PTAFR	turquoise
LAPTM5	turquoise
FABP3	turquoise
PPT1	turquoise
HYI	turquoise
ECHDC2	turquoise
SYDE2	turquoise
VAV3	turquoise
CTSS	turquoise
S100A4	turquoise
SLAMF6	turquoise
CD84	turquoise
CD48	turquoise
ARHGAP30	turquoise
GLUL	turquoise
NCF2	turquoise
CHI3L1	turquoise
IL10	turquoise
FCMR	turquoise
PACC1	turquoise
PFKFB3	turquoise
MRC1	turquoise
ALOX5	turquoise
WDFY4	turquoise
STOX1	turquoise
SLC29A3	turquoise
ENTPD1	turquoise
PTPRE	turquoise
SFMBT2	turquoise
CDNF	turquoise
BLNK	turquoise
PIK3AP1	turquoise
SHTN1	turquoise
RGS10	turquoise
CHST15	turquoise
PDE3B	turquoise
CD44	turquoise
PTPRJ	turquoise
STX3	turquoise
MS4A4A	turquoise
BEST1	turquoise
FERMT3	turquoise
TM7SF2	turquoise
FOLR2	turquoise
SLCO2B1	turquoise
NAALAD2	turquoise
DYNC2H1	turquoise
RAB39A	turquoise
SIK2	turquoise
IL10RA	turquoise
SC5D	turquoise
GRAMD1B	turquoise
SLC37A2	turquoise
KCNJ5	turquoise
ST14	turquoise
LYVE1	turquoise
SPI1	turquoise
LPXN	turquoise
MPEG1	turquoise
MS4A6A	turquoise
SLC15A3	turquoise
PYGM	turquoise
CTSC	turquoise
CD4	turquoise
PTPN6	turquoise
C1S	turquoise
CLSTN3	turquoise
ETV6	turquoise
PTPRO	turquoise
NCKAP1L	turquoise
LYZ	turquoise
GLIPR1	turquoise
ACSS3	turquoise
GAS2L3	turquoise
DRAM1	turquoise
CHST11	turquoise
ACACB	turquoise
SH2B3	turquoise
P2RX7	turquoise
TMEM132C	turquoise
PXMP2	turquoise
C1R	turquoise
CD163	turquoise
C3AR1	turquoise
CLEC7A	turquoise
ARHGDIB	turquoise
SOX5	turquoise
BCAT1	turquoise
BIN2	turquoise
ITGA5	turquoise
TRHDE-AS1	turquoise
CMKLR1	turquoise
SELPLG	turquoise
FAM222A-AS1	turquoise
ALOX5AP	turquoise
ARL11	turquoise
SLC7A1	turquoise
LCP1	turquoise
IRS2	turquoise
RNASE6	turquoise
GPR65	turquoise
C14orf180	turquoise
ADSS1	turquoise
SLC7A7	turquoise
L2HGDH	turquoise
ALDH6A1	turquoise
LGMN	turquoise
CKB	turquoise
TYRO3	turquoise
PSTPIP1	turquoise
TMED3	turquoise
ALPK3	turquoise
ALDH1A3	turquoise
LRRK1	turquoise
FMN1	turquoise
PLCB2	turquoise
DAPK2	turquoise
CALML4	turquoise
PKM	turquoise
PRKCB	turquoise
IL4R	turquoise
LAT	turquoise
SPN	turquoise
MVP	turquoise
CORO1A	turquoise
ITGAL	turquoise
ITGAM	turquoise
ITGAX	turquoise
GPT2	turquoise
ADCY7	turquoise
LPCAT2	turquoise
IGSF6	turquoise
PYCARD	turquoise
NETO2	turquoise
DPEP2	turquoise
PMFBP1	turquoise
LDHD	turquoise
CYBA	turquoise
ARRB2	turquoise
SLC2A4	turquoise
CD68	turquoise
TRPV2	turquoise
LGALS9	turquoise
ADAP2	turquoise
CCL13	turquoise
CCL18	turquoise
TMEM106A	turquoise
HROB	turquoise
FMNL1	turquoise
PDK2	turquoise
MILR1	turquoise
CD300A	turquoise
P2RX1	turquoise
CXCL16	turquoise
SCIMP	turquoise
PIK3R5	turquoise
EVI2B	turquoise
EVI2A	turquoise
ORMDL3	turquoise
FAM20A	turquoise
CD300C	turquoise
EMILIN2	turquoise
RAB31	turquoise
NEDD4L	turquoise
TNFRSF11A	turquoise
PHLPP1	turquoise
EPB41L3	turquoise
GNA15	turquoise
VAV1	turquoise
STXBP2	turquoise
ADGRE5	turquoise
MYO9B	turquoise
IFI30	turquoise
FXYD5	turquoise
HCST	turquoise
SPINT2	turquoise
C5AR1	turquoise
C5AR2	turquoise
EMP3	turquoise
CD37	turquoise
SIGLEC9	turquoise
SIGLEC17P	turquoise
CD33	turquoise
FPR3	turquoise
LILRB1	turquoise
LILRB4	turquoise
GNG7	turquoise
MFSD12	turquoise
DENND1C	turquoise
ADGRE4P	turquoise
MYO1F	turquoise
ACP5	turquoise
MAN2B1	turquoise
ADGRE2	turquoise
LRRC25	turquoise
GMIP	turquoise
IGFLR1	turquoise
TYROBP	turquoise
RASGRP4	turquoise
FBXO27	turquoise
TGFB1	turquoise
LILRB5	turquoise
LILRB2	turquoise
PLB1	turquoise
PLEK	turquoise
ANKRD53	turquoise
VAMP8	turquoise
IL1RN	turquoise
KYNU	turquoise
ARHGAP15	turquoise
DHRS9	turquoise
ITGA4	turquoise
CD28	turquoise
INPP5D	turquoise
NLRC4	turquoise
PUS10	turquoise
TSGA10	turquoise
ACVR1C	turquoise
WIPF1	turquoise
CALCRL	turquoise
SLC40A1	turquoise
FN1	turquoise
PECR	turquoise
DOCK10	turquoise
ARL4C	turquoise
HCK	turquoise
ACSS2	turquoise
SLC17A9	turquoise
SIRPB1	turquoise
SIGLEC1	turquoise
RASSF2	turquoise
SAMHD1	turquoise
CTSZ	turquoise
SAMSN1	turquoise
NRIP1	turquoise
TIAM1	turquoise
RUNX1	turquoise
ITGB2	turquoise
LSS	turquoise
CECR2	turquoise
NCF4	turquoise
CSF2RB	turquoise
CYTH4	turquoise
PARVG	turquoise
ADA2	turquoise
RAC2	turquoise
PMM1	turquoise
NAGA	turquoise
NFAM1	turquoise
KIAA0930	turquoise
HRH1	turquoise
GPD1L	turquoise
MYD88	turquoise
STAB1	turquoise
ALCAM	turquoise
CD86	turquoise
PARP15	turquoise
ACP3	turquoise
NMRAL2P	turquoise
NRROS	turquoise
NUP210	turquoise
CCR1	turquoise
FRMD4B	turquoise
CD200R1	turquoise
HCLS1	turquoise
ALDH1L1	turquoise
SLC9A9	turquoise
ABCC5	turquoise
TFRC	turquoise
FGFRL1	turquoise
BMP2K	turquoise
SPP1	turquoise
DAPP1	turquoise
HADH	turquoise
MCUB	turquoise
SLC2A9	turquoise
LGI2	turquoise
TLR1	turquoise
RBM47	turquoise
SEC24D	turquoise
MARCHF1	turquoise
OTULINL	turquoise
BASP1	turquoise
HEXB	turquoise
IQGAP2	turquoise
VCAN	turquoise
RGMB	turquoise
TGFBI	turquoise
GM2A	turquoise
SLC36A1	turquoise
DOCK2	turquoise
FYB1	turquoise
CD180	turquoise
LHFPL2	turquoise
CD14	turquoise
CSF1R	turquoise
CD74	turquoise
HAVCR2	turquoise
LCP2	turquoise
HK3	turquoise
DOK3	turquoise
LST1	turquoise
AIF1	turquoise
C2	turquoise
FGD2	turquoise
RUNX2	turquoise
BCKDHB	turquoise
ABRACL	turquoise
F13A1	turquoise
HLA-DMB	turquoise
PLA2G7	turquoise
TRAM2	turquoise
EYS	turquoise
MICAL1	turquoise
CCN2	turquoise
MOXD1	turquoise
VNN1	turquoise
SLC18B1	turquoise
ZC3H12D	turquoise
RNASET2	turquoise
TTYH3	turquoise
GPNMB	turquoise
IKZF1	turquoise
LIMK1	turquoise
GNAI1	turquoise
ARPC1B	turquoise
PILRA	turquoise
SERPINE1	turquoise
PIK3CG	turquoise
FOXP2	turquoise
IRF5	turquoise
TBXAS1	turquoise
ZYX	turquoise
PDGFA	turquoise
OSBPL3	turquoise
CPVL	turquoise
AOAH	turquoise
TRGV7	turquoise
MLXIPL	turquoise
HGF	turquoise
TFEC	turquoise
AKR1B1	turquoise
BAG4	turquoise
LYN	turquoise
ADHFE1	turquoise
LY96	turquoise
CTSB	turquoise
MSR1	turquoise
GFRA2	turquoise
DOK2	turquoise
TOX	turquoise
SLA	turquoise
RCL1	turquoise
SYK	turquoise
NIPSNAP3B	turquoise
KIAA1958	turquoise
NCS1	turquoise
HACD4	turquoise
MOB3B	turquoise
TRIM14	turquoise
PTPN3	turquoise
TNFSF8	turquoise
TNC	turquoise
GGTA1	turquoise
SCAI	turquoise
TLR7	turquoise
TLR8	turquoise
CYBB	turquoise
TIMP1	turquoise
WAS	turquoise
SASH3	turquoise
BGN	turquoise
TASL	turquoise
DMD	turquoise
MAOB	turquoise
VSIG4	turquoise
IL2RG	turquoise
BTK	turquoise
ARHGAP4	turquoise
GPSM3	turquoise
LILRA6	turquoise
LCK	yellow
CD2	yellow
RASSF5	yellow
KCNA3	yellow
CD247	yellow
NUAK2	yellow
SRGN	yellow
PTPRCAP	yellow
CD27	yellow
DGKA	yellow
CD69	yellow
RUBCNL	yellow
SERPINA1	yellow
RASGRP1	yellow
CCL5	yellow
IKZF3	yellow
CCR7	yellow
SKAP1	yellow
ADGRE1	yellow
RASAL3	yellow
JAK3	yellow
ZAP70	yellow
IL18RAP	yellow
ICOS	yellow
SP140	yellow
CD8A	yellow
CXCR4	yellow
CYTIP	yellow
CST7	yellow
TRAT1	yellow
IL7R	yellow
GAPT	yellow
ITK	yellow
THEMIS	yellow
SAMD3	yellow
TAGAP	yellow
MYO1G	yellow
MYBL1	yellow
TMEM71	yellow
FGD3	yellow
P2RY10	yellow
GPR174	yellow
