# Supplementary material for: A cross-sectional and bioinformatics-based analysis: perirenal fat thickness as a superior predictor of kidney stone disease
Source: Lipids Health Dis. 2025 Aug 29;24:269. doi: 10.1186/s12944-025-02686-4 (PMC12395729; doi:10.1186/s12944-025-02686-4)
Supplement: Supplementary file 6 — Supplementary Material 6. [file 12944_2025_2686_MOESM6_ESM.xlsx]

## Sheet: Sheet1
Supplementary Material 6. Differentially expressed genes (DEGs) between KSD and control group
	logFC	AveExpr	t	P.Value	adj.P.Val	B	regulate
IL11	1.87598	-0.0697311	4.36072	4.57786e-05	0.838224	-3.15915	up-regulated
LOC100506668	0.902995	0.0732633	4.32338	5.22632e-05	0.838224	-3.18026	up-regulated
FAM20A	1.20993	-0.0746625	3.6278	0.000553279	0.999979	-3.56437	up-regulated
TNFRSF11B	1.29635	0.352443	3.56264	0.000682221	0.999979	-3.59914	up-regulated
UNC93A	1.24013	0.172278	3.54801	0.000714857	0.999979	-3.60691	up-regulated
TMEM63C	0.735575	-0.188513	3.47934	0.000888911	0.999979	-3.64321	up-regulated
XLOC_002732	0.808106	0.0971663	3.36743	0.00126121	0.999979	-3.70168	up-regulated
KLK1	1.30761	0.286728	3.36187	0.00128313	0.999979	-3.70456	up-regulated
LCN2	2.39891	0.406493	3.35509	0.00131029	0.999979	-3.70807	up-regulated
KIF15	0.583553	-0.0788089	3.31468	0.0014839	0.999979	-3.72893	up-regulated
SLPI	1.59844	-0.289962	3.3128	0.00149247	0.999979	-3.7299	up-regulated
XLOC_003821	0.634149	0.00599067	3.29685	0.00156716	0.999979	-3.73809	up-regulated
CDC45	0.828062	0.0409515	3.26355	0.00173463	0.999979	-3.75514	up-regulated
SPP1	2.34671	-0.0827634	3.24133	0.00185556	0.999979	-3.76647	up-regulated
KCNK5	0.853892	0.305847	3.22405	0.00195508	0.999979	-3.77525	up-regulated
AK7	0.69959	0.0190877	3.21372	0.00201693	0.999979	-3.78049	up-regulated
WFDC12	0.783766	-0.149986	3.2081	0.00205131	0.999979	-3.78334	up-regulated
CLSPN	0.726782	-0.0959181	3.17676	0.00225357	0.999979	-3.79916	up-regulated
LOC100505518	0.718641	0.0998444	3.12966	0.00259281	0.999979	-3.82279	up-regulated
MSMP	0.661785	0.0874886	3.10812	0.00276344	0.999979	-3.83354	up-regulated
ABP1	1.17629	-0.0869842	3.10731	0.00277004	0.999979	-3.83394	up-regulated
C11orf9	0.769197	0.0594887	3.09289	0.00289029	0.999979	-3.84111	up-regulated
PTGS1	1.54043	0.173518	3.08134	0.00299011	0.999979	-3.84684	up-regulated
CAMK1G	1.2059	-0.140753	3.07578	0.00303929	0.999979	-3.84959	up-regulated
KAZN	0.514098	-0.199801	3.06597	0.00312798	0.999979	-3.85445	up-regulated
CHI3L1	1.52918	-0.116968	3.05103	0.0032676	0.999979	-3.86182	up-regulated
MMD	0.891565	-0.0311865	3.03721	0.00340187	0.999979	-3.86862	up-regulated
TMC5	1.27077	0.539768	3.02892	0.00348489	0.999979	-3.87269	up-regulated
C1orf49	0.573584	0.00316082	3.02832	0.00349097	0.999979	-3.87299	up-regulated
CYSLTR2	0.966507	0.0483463	3.02385	0.00353658	0.999979	-3.87518	up-regulated
GABRG3	0.854698	-0.0978242	3.02119	0.00356398	0.999979	-3.87648	up-regulated
XLOC_001947	0.623031	-0.180071	3.02101	0.0035658	0.999979	-3.87657	up-regulated
SFRP2	0.927733	-0.0908233	3.00838	0.00369871	0.999979	-3.88275	up-regulated
MMP10	1.10509	0.0458985	2.98065	0.00400689	0.999979	-3.89628	up-regulated
KLK6	0.715071	-0.0642385	2.97815	0.0040358	0.999979	-3.89749	up-regulated
KLK4	0.753731	-0.0813571	2.9711	0.00411842	0.999979	-3.90092	up-regulated
TMEM114	0.561893	-0.146866	2.96787	0.00415674	0.999979	-3.90249	up-regulated
TFPI2	1.56593	0.23234	2.96557	0.00418431	0.999979	-3.9036	up-regulated
EXTL1	0.825543	0.0971812	2.95976	0.00425458	0.999979	-3.90642	up-regulated
SERPINA1	1.50857	-0.304872	2.95861	0.00426852	0.999979	-3.90697	up-regulated
LAMC2	1.11942	-0.130051	2.94746	0.00440698	0.999979	-3.91237	up-regulated
EDDM3A	0.990106	0.203848	2.91822	0.00478973	0.999979	-3.92646	up-regulated
BPIFA2	0.695098	-0.0917906	2.91371	0.00485142	0.999979	-3.92862	up-regulated
FLJ44087	1.29108	0.194881	2.90499	0.00497291	0.999979	-3.93281	up-regulated
RASAL1	0.715706	-0.153127	2.90215	0.00501302	0.999979	-3.93417	up-regulated
FOLR1	1.10321	0.0933285	2.89945	0.00505139	0.999979	-3.93546	up-regulated
CNNM1	1.03351	0.0999265	2.89243	0.00515265	0.999979	-3.93881	up-regulated
MS4A14	0.661354	0.161129	2.89207	0.00515785	0.999979	-3.93899	up-regulated
ALPK2	0.875643	-0.0316311	2.88876	0.00520635	0.999979	-3.94057	up-regulated
CST6	0.862572	0.373206	2.86403	0.00558168	0.999979	-3.95235	up-regulated
LOC149837	0.591408	-0.0187781	2.82382	0.00624548	0.999979	-3.97137	up-regulated
LOC284263	0.740386	0.0600943	2.81861	0.00633662	0.999979	-3.97382	up-regulated
RAPGEF3	0.811889	0.0472559	2.81175	0.00645836	0.999979	-3.97704	up-regulated
SLC12A8	0.502846	-0.0831669	2.81143	0.00646426	0.999979	-3.9772	up-regulated
KCNJ16	1.91248	-0.112427	2.80902	0.00650754	0.999979	-3.97833	up-regulated
XLOC_001539	0.704878	0.122613	2.80415	0.00659601	0.999979	-3.98061	up-regulated
CCL11	0.783923	0.185951	2.80137	0.00664704	0.999979	-3.98192	up-regulated
HS3ST3B1	0.689136	-0.0412174	2.80014	0.00666969	0.999979	-3.9825	up-regulated
TMEM190	0.534407	0.0233711	2.79919	0.00668723	0.999979	-3.98294	up-regulated
SFTA2	1.16791	-0.252885	2.79294	0.00680383	0.999979	-3.98587	up-regulated
HSD11B1	1.20099	0.13107	2.78701	0.00691603	0.999979	-3.98864	up-regulated
CDT1	0.648186	-0.101484	2.77878	0.00707477	0.999979	-3.99248	up-regulated
CFI	0.863434	0.138554	2.77632	0.00712295	0.999979	-3.99363	up-regulated
GCNT3	1.18907	-0.000955998	2.77223	0.0072035	0.999979	-3.99553	up-regulated
CNFN	0.564282	-0.0469532	2.76803	0.00728718	0.999979	-3.99749	up-regulated
AMDHD1	0.749291	0.0268327	2.76608	0.00732639	0.999979	-3.99839	up-regulated
H19	1.38688	0.122263	2.75911	0.00746787	0.999979	-4.00163	up-regulated
SULT2B1	0.568479	-0.0100216	2.75677	0.00751577	0.999979	-4.00272	up-regulated
XLOC_002647	0.681393	0.086764	2.74725	0.00771437	0.999979	-4.00713	up-regulated
OR10A2	0.506255	-0.102611	2.71903	0.00833118	0.999979	-4.02015	up-regulated
PLA1A	0.761074	0.00689132	2.70944	0.00855081	0.999979	-4.02456	up-regulated
KIF26B	0.555123	-0.0993294	2.70886	0.00856441	0.999979	-4.02483	up-regulated
HGD	0.85018	0.0443844	2.70415	0.00867434	0.999979	-4.02699	up-regulated
GALM	0.602203	0.0639587	2.66456	0.00965098	0.999979	-4.04505	up-regulated
PFKFB3	0.882998	-0.181956	2.66351	0.00967823	0.999979	-4.04552	up-regulated
XLOC_010315	0.56399	-0.271387	2.65421	0.00992243	0.999979	-4.04974	up-regulated
ATP2B2	0.608328	-0.039913	2.64817	0.0100839	0.999979	-4.05247	up-regulated
RDH10	0.77983	-0.0969937	2.62891	0.0106151	0.999979	-4.06116	up-regulated
BDKRB1	0.701111	-0.0738844	2.62197	0.0108128	0.999979	-4.06428	up-regulated
HPSE2	0.882422	-0.259379	2.61999	0.0108698	0.999979	-4.06517	up-regulated
RGS4	0.792407	0.0515694	2.61728	0.0109483	0.999979	-4.06639	up-regulated
FLJ27352	0.565103	-0.0725708	2.61215	0.0110982	0.999979	-4.06869	up-regulated
LOC100506867	0.591875	-0.203578	2.60829	0.0112122	0.999979	-4.07042	up-regulated
AKR1B1	1.25318	0.467602	2.59327	0.0116661	0.999979	-4.07713	up-regulated
TPD52L1	0.944233	0.0578191	2.5887	0.0118072	0.999979	-4.07916	up-regulated
LOXL4	1.44327	-0.14902	2.57807	0.012142	0.999979	-4.08389	up-regulated
LOC100652778	0.735528	0.00177213	2.57316	0.0122996	0.999979	-4.08607	up-regulated
LXN	0.777109	0.123789	2.5616	0.0126778	0.999979	-4.09119	up-regulated
KIAA0895	0.617552	0.0939813	2.56053	0.0127133	0.999979	-4.09167	up-regulated
SCNN1A	0.936687	-0.35158	2.55875	0.0127728	0.999979	-4.09245	up-regulated
NRCAM	0.758532	0.0753528	2.54773	0.0131457	0.999979	-4.09732	up-regulated
XLOC_009892	1.23704	0.355608	2.54702	0.0131698	0.999979	-4.09763	up-regulated
ATP1A1OS	0.657905	0.118847	2.54202	0.0133426	0.999979	-4.09983	up-regulated
BFSP1	0.606201	-0.000991466	2.53301	0.0136588	0.999979	-4.10379	up-regulated
SLCO4A1	1.15386	-0.196471	2.5295	0.013784	0.999979	-4.10533	up-regulated
MUC4	1.52717	0.618618	2.51518	0.014305	0.999979	-4.1116	up-regulated
ACE2	0.578218	-0.0903034	2.51026	0.0144878	0.999979	-4.11374	up-regulated
XLOC_006666	0.543778	-0.0570049	2.51015	0.0144919	0.999979	-4.11379	up-regulated
AGFG2	0.81929	0.183478	2.50611	0.0146441	0.999979	-4.11556	up-regulated
NUAK2	0.892876	0.123813	2.50565	0.0146612	0.999979	-4.11575	up-regulated
XLOC_012379	0.623868	-0.145759	2.50005	0.0148745	0.999979	-4.11819	up-regulated
XLOC_006276	0.507637	0.146166	2.4997	0.0148879	0.999979	-4.11834	up-regulated
MUC1	0.855008	0.0359456	2.49903	0.0149135	0.999979	-4.11864	up-regulated
KRTDAP	0.750886	0.0101465	2.49268	0.0151594	0.999979	-4.1214	up-regulated
PTCHD2	0.564467	-0.232556	2.48844	0.0153254	0.999979	-4.12324	up-regulated
ZWINT	0.608696	0.0484416	2.4866	0.0153978	0.999979	-4.12403	up-regulated
XLOC_006253	0.519357	0.0415949	2.47836	0.0157268	0.999979	-4.1276	up-regulated
ATHL1	0.611311	0.138625	2.47456	0.0158805	0.999979	-4.12924	up-regulated
FGFBP1	0.779932	-0.0776433	2.47387	0.0159086	0.999979	-4.12954	up-regulated
CLU	0.952825	-0.122001	2.47364	0.0159182	0.999979	-4.12964	up-regulated
LEMD1	0.558977	-0.0771328	2.47134	0.0160119	0.999979	-4.13063	up-regulated
ZBED2	0.569357	-0.0607578	2.46856	0.0161263	0.999979	-4.13183	up-regulated
XLOC_l2_009050	0.504031	-0.0669495	2.45934	0.0165101	0.999979	-4.1358	up-regulated
DPP4	1.16702	0.51282	2.45826	0.0165554	0.999979	-4.13626	up-regulated
ARSJ	0.701976	0.0706695	2.45254	0.0167985	0.999979	-4.13872	up-regulated
MUCL1	0.652807	-0.0840689	2.45228	0.0168094	0.999979	-4.13883	up-regulated
VMO1	0.711333	0.0785079	2.44363	0.0171833	0.999979	-4.14254	up-regulated
PDZK1IP1	1.05371	0.0880778	2.44294	0.0172134	0.999979	-4.14284	up-regulated
PDZK1	1.00852	0.484517	2.42799	0.0178779	0.999979	-4.14922	up-regulated
SLC34A2	0.964629	0.12119	2.42593	0.017971	0.999979	-4.1501	up-regulated
DLX3	0.516116	0.036717	2.41745	0.0183598	0.999979	-4.15371	up-regulated
GLS	1.02262	0.179095	2.41229	0.0186001	0.999979	-4.1559	up-regulated
C7orf29	0.673403	0.131603	2.40907	0.0187514	0.999979	-4.15726	up-regulated
AKNA	0.51611	-0.0151395	2.39995	0.0191862	0.999979	-4.16113	up-regulated
CFB	1.00258	0.27382	2.39567	0.0193933	0.999979	-4.16293	up-regulated
DYDC1	0.583922	0.0932844	2.39373	0.019488	0.999979	-4.16375	up-regulated
C21orf62	0.569389	-0.0579706	2.39108	0.0196175	0.999979	-4.16487	up-regulated
UGT3A1	0.748397	-0.262184	2.38746	0.0197962	0.999979	-4.1664	up-regulated
H1FOO	0.542463	-0.227907	2.38721	0.0198083	0.999979	-4.1665	up-regulated
XLOC_004315	0.543171	0.0414716	2.3855	0.0198933	0.999979	-4.16722	up-regulated
PSAT1	0.618403	0.00221002	2.37195	0.0205775	0.999979	-4.17291	up-regulated
LOC100287223	0.659433	0.0795236	2.36831	0.020765	0.999979	-4.17444	up-regulated
LOC399715	0.655729	-0.113987	2.36667	0.0208496	0.999979	-4.17512	up-regulated
XLOC_005414	0.631514	-0.432011	2.36116	0.0211372	0.999979	-4.17743	up-regulated
APCS	0.637107	0.139759	2.35535	0.0214443	0.999979	-4.17985	up-regulated
XLOC_012102	1.25862	0.422822	2.35519	0.0214525	0.999979	-4.17992	up-regulated
MCOLN3	0.669532	0.00712484	2.35442	0.0214934	0.999979	-4.18024	up-regulated
MRPS6	0.838556	0.315967	2.34361	0.0220765	0.999979	-4.18474	up-regulated
S100A10	0.703336	-0.0908375	2.34017	0.022265	0.999979	-4.18617	up-regulated
WDR76	0.567942	0.001536	2.33947	0.0223033	0.999979	-4.18646	up-regulated
SLC6A13	0.934126	0.217016	2.33617	0.0224859	0.999979	-4.18783	up-regulated
XLOC_009272	0.500728	0.120421	2.33391	0.0226113	0.999979	-4.18876	up-regulated
SYCE3	0.525245	-0.0193525	2.33274	0.0226768	0.999979	-4.18925	up-regulated
BCL2L15	0.601155	-0.247195	2.33259	0.022685	0.999979	-4.18931	up-regulated
LRRC19	0.808007	0.0224952	2.32692	0.0230043	0.999979	-4.19166	up-regulated
XLOC_012452	0.515728	0.0850573	2.32617	0.0230465	0.999979	-4.19197	up-regulated
PPP1R14C	0.675559	-0.135659	2.32456	0.0231379	0.999979	-4.19263	up-regulated
FAM138E	0.514453	-0.0140601	2.31887	0.0234639	0.999979	-4.19498	up-regulated
XLOC_010173	0.531376	0.102251	2.31092	0.0239259	0.999979	-4.19825	up-regulated
ABLIM2	0.570554	-0.0567859	2.29984	0.0245828	0.999979	-4.2028	up-regulated
LOC401431	0.578462	6.3952e-05	2.29876	0.0246479	0.999979	-4.20325	up-regulated
XLOC_003378	0.69279	-0.0532972	2.29804	0.0246912	0.999979	-4.20354	up-regulated
PPP2R3A	0.702683	0.242125	2.29497	0.0248768	0.999979	-4.2048	up-regulated
PDCD1	0.579832	-0.192162	2.29383	0.0249462	0.999979	-4.20526	up-regulated
ACPL2	0.586194	-0.300099	2.29374	0.0249516	0.999979	-4.2053	up-regulated
PDE1A	0.517917	-0.047573	2.29321	0.0249837	0.999979	-4.20552	up-regulated
CELSR2	0.601554	-0.0565011	2.29171	0.0250751	0.999979	-4.20613	up-regulated
CD177	0.533704	0.0576501	2.29006	0.0251765	0.999979	-4.20681	up-regulated
HIST1H2AG	0.579973	0.0387342	2.28826	0.0252871	0.999979	-4.20754	up-regulated
XLOC_003441	0.569383	-0.246725	2.28704	0.0253622	0.999979	-4.20804	up-regulated
XLOC_008434	0.60778	0.151408	2.28548	0.0254584	0.999979	-4.20867	up-regulated
XLOC_009893	1.04921	0.167234	2.28153	0.0257043	0.999979	-4.21029	up-regulated
PROM1	0.777801	-0.170994	2.28145	0.025709	0.999979	-4.21032	up-regulated
SCARA3	0.604467	-0.0737369	2.28056	0.0257649	0.999979	-4.21068	up-regulated
DHRS9	0.693658	-0.134266	2.28027	0.0257829	0.999979	-4.2108	up-regulated
LOC100507347	0.628381	-0.0617337	2.27473	0.0261317	0.999979	-4.21305	up-regulated
FXYD2	1.64963	0.233943	2.27439	0.0261535	0.999979	-4.21319	up-regulated
SLC14A2	0.699379	-0.176447	2.27285	0.0262512	0.999979	-4.21382	up-regulated
FLJ35024	0.520973	-0.0899326	2.26525	0.0267385	0.999979	-4.2169	up-regulated
DDIT4L	1.38121	0.722974	2.26125	0.0269986	0.999979	-4.21852	up-regulated
MYO15A	0.511609	-0.184293	2.25656	0.0273056	0.999979	-4.22042	up-regulated
XLOC_004988	0.524978	0.0200512	2.25498	0.0274099	0.999979	-4.22105	up-regulated
SCN3A	0.512704	0.0494209	2.25398	0.0274765	0.999979	-4.22146	up-regulated
LOC100240735	0.512592	-0.258382	2.25355	0.0275045	0.999979	-4.22163	up-regulated
SEC14L6	0.577005	-0.0792856	2.25256	0.0275706	0.999979	-4.22203	up-regulated
KITLG	0.634516	0.0679043	2.24091	0.0283538	0.999979	-4.22672	up-regulated
BNC1	0.649215	0.0960378	2.23691	0.0286278	0.999979	-4.22833	up-regulated
XLOC_003203	0.617855	0.0622986	2.23464	0.028784	0.999979	-4.22925	up-regulated
KLK11	0.5804	0.126099	2.23166	0.0289905	0.999979	-4.23044	up-regulated
MMP7	1.40342	-0.100313	2.22944	0.029145	0.999979	-4.23133	up-regulated
XLOC_011610	0.789617	0.131135	2.22018	0.0297969	0.999979	-4.23503	up-regulated
C8orf4	0.663414	-0.00718585	2.21861	0.0299093	0.999979	-4.23566	up-regulated
UCN2	0.52216	-0.0405459	2.20828	0.0306546	0.999979	-4.23978	up-regulated
FBXO2	0.656719	-0.0429233	2.20748	0.0307129	0.999979	-4.24009	up-regulated
GREB1L	0.705399	-0.0341905	2.20716	0.030736	0.999979	-4.24022	up-regulated
C12orf75	0.83108	-0.0922638	2.20662	0.0307753	0.999979	-4.24043	up-regulated
CCK	0.978693	0.408332	2.20427	0.0309482	0.999979	-4.24137	up-regulated
CLDN8	1.10168	-0.0183093	2.20338	0.0310133	0.999979	-4.24172	up-regulated
LOC553137	0.810016	0.330251	2.20077	0.0312066	0.999979	-4.24276	up-regulated
HKDC1	0.716616	0.13777	2.19505	0.031633	0.999979	-4.24502	up-regulated
LOC400657	0.550466	-0.00590632	2.19155	0.0318961	0.999979	-4.24641	up-regulated
RANBP3L	1.19601	0.00183141	2.19154	0.0318971	0.999979	-4.24641	up-regulated
SLC7A7	0.555607	-0.0838134	2.19054	0.0319725	0.999979	-4.24681	up-regulated
PTGES	0.54059	-0.167601	2.19016	0.032001	0.999979	-4.24696	up-regulated
LPIN2	0.658135	0.230683	2.18689	0.0322494	0.999979	-4.24825	up-regulated
ATP1A1	0.564187	0.0463476	2.18371	0.0324927	0.999979	-4.2495	up-regulated
AQP2	1.84471	-0.252133	2.18108	0.0326953	0.999979	-4.25054	up-regulated
XLOC_003548	0.559933	0.0928375	2.17532	0.0331425	0.999979	-4.25281	up-regulated
XLOC_003772	0.656769	-0.00170441	2.17321	0.0333075	0.999979	-4.25363	up-regulated
AIF1L	1.19207	0.202131	2.1728	0.0333402	0.999979	-4.2538	up-regulated
CST1	0.618019	0.112512	2.1697	0.0335838	0.999979	-4.25501	up-regulated
AFMID	0.554159	0.00690177	2.16616	0.0338646	0.999979	-4.2564	up-regulated
MMP3	0.664027	0.169526	2.16353	0.0340743	0.999979	-4.25743	up-regulated
XLOC_001007	0.871877	-0.164958	2.16249	0.0341576	0.999979	-4.25784	up-regulated
C8orf51	0.584703	0.00673632	2.16213	0.034187	0.999979	-4.25798	up-regulated
PAQR5	0.841232	-0.108789	2.16047	0.03432	0.999979	-4.25863	up-regulated
SPRY4	0.509655	0.0729373	2.16012	0.0343487	0.999979	-4.25877	up-regulated
FAM134B	0.640071	0.221233	2.15713	0.0345899	0.999979	-4.25993	up-regulated
CD80	0.581899	0.167981	2.15369	0.0348702	0.999979	-4.26128	up-regulated
WT1-AS	0.599644	-0.185824	2.15112	0.0350799	0.999979	-4.26228	up-regulated
HSPA2	0.781934	0.347131	2.14677	0.0354385	0.999979	-4.26397	up-regulated
DTX1	0.697147	-0.0100407	2.1465	0.0354611	0.999979	-4.26408	up-regulated
TMEM176A	0.740785	-0.0813321	2.1449	0.0355938	0.999979	-4.2647	up-regulated
LOC100292909	0.615715	-0.0764849	2.14418	0.035654	0.999979	-4.26498	up-regulated
LDHA	0.529758	-0.0168386	2.14192	0.0358425	0.999979	-4.26586	up-regulated
Q9H8W2	0.552007	0.086177	2.13749	0.0362146	0.999979	-4.26758	up-regulated
DHCR24	0.687668	-0.232504	2.13515	0.0364124	0.999979	-4.26849	up-regulated
PAPLN	0.687197	0.0813546	2.13497	0.0364282	0.999979	-4.26856	up-regulated
ARHGEF37	0.50096	0.0202282	2.132	0.0366804	0.999979	-4.26971	up-regulated
LMO3	0.669471	0.0020052	2.12819	0.0370064	0.999979	-4.27118	up-regulated
MALT1	0.655959	-0.0309966	2.12694	0.0371143	0.999979	-4.27166	up-regulated
HOMER2	0.525946	0.0891937	2.12215	0.0375292	0.999979	-4.27351	up-regulated
ANXA2P1	0.541032	-0.152004	2.1209	0.0376384	0.999979	-4.274	up-regulated
FXYD4	1.24229	0.103072	2.11412	0.038234	0.999979	-4.27661	up-regulated
XLOC_005901	0.553333	0.0558348	2.11381	0.0382618	0.999979	-4.27673	up-regulated
LOC100128830	0.525462	-0.139079	2.1113	0.0384838	0.999979	-4.27769	up-regulated
SLC15A2	0.525197	-0.0973505	2.1016	0.0393559	0.999979	-4.28141	up-regulated
KRT80	0.557675	-0.00667519	2.09802	0.0396813	0.999979	-4.28278	up-regulated
KIF25	0.571695	0.0912447	2.09693	0.0397813	0.999979	-4.2832	up-regulated
RARRES1	0.818411	0.143908	2.08145	0.0412206	0.999979	-4.2891	up-regulated
CHST1	0.51543	-0.0588721	2.07181	0.0421401	0.999979	-4.29275	up-regulated
BMPR1B	0.584733	-0.151682	2.07153	0.0421671	0.999979	-4.29286	up-regulated
AGTRAP	0.540251	0.359431	2.07116	0.0422025	0.999979	-4.293	up-regulated
DEFB1	0.802317	0.0484273	2.05119	0.0441659	0.999979	-4.30053	up-regulated
SLC5A3	0.880935	0.310047	2.04762	0.0445247	0.999979	-4.30187	up-regulated
C19orf51	0.504642	-0.235725	2.04026	0.0452729	0.999979	-4.30463	up-regulated
UBE2M	0.636097	-0.431892	2.03791	0.0455138	0.999979	-4.30551	up-regulated
PPP4R4	0.571598	0.105541	2.03305	0.0460165	0.999979	-4.30732	up-regulated
SOSTDC1	0.85718	0.264014	2.03193	0.046133	0.999979	-4.30774	up-regulated
TSPAN1	0.502503	0.0402128	2.02322	0.0470469	0.999979	-4.31098	up-regulated
CXCL1	1.196	0.373855	2.02294	0.0470762	0.999979	-4.31108	up-regulated
RSPH1	0.522221	0.0825238	2.02237	0.0471367	0.999979	-4.3113	up-regulated
LOC100506421	0.980828	-0.109391	2.0215	0.0472297	0.999979	-4.31162	up-regulated
TM4SF19	0.510477	-0.179306	2.0183	0.04757	0.999979	-4.31281	up-regulated
RNF212	0.500204	-0.0517697	2.01825	0.047576	0.999979	-4.31283	up-regulated
LTF	1.38819	0.711485	2.01654	0.0477584	0.999979	-4.31346	up-regulated
STXBP6	0.508874	-0.014928	2.01307	0.0481319	0.999979	-4.31475	up-regulated
MSC	0.586601	-0.128873	2.0117	0.0482803	0.999979	-4.31525	up-regulated
IGFBP6	0.719057	-0.208764	2.00771	0.0487138	0.999979	-4.31673	up-regulated
HOGA1	0.743619	0.347431	2.00743	0.048744	0.999979	-4.31683	up-regulated
SSTR2	0.788121	0.107273	2.00545	0.0489602	0.999979	-4.31756	up-regulated
AFAP1L2	0.539371	-0.0485397	2.0054	0.0489662	0.999979	-4.31758	up-regulated
LOXL2	0.734699	0.256857	1.99945	0.0496211	0.999979	-4.31977	up-regulated
KCNE1L	0.729822	0.0548664	1.99896	0.0496755	0.999979	-4.31995	up-regulated
XLOC_013571	-0.750186	-0.163726	-3.92227	0.000209225	0.999979	-3.40429	down-regulated
XLOC_012876	-0.75152	0.0353713	-3.87788	0.000242889	0.999979	-3.42869	down-regulated
TMEM135	-0.511454	-0.0155062	-3.72793	0.000399355	0.999979	-3.51044	down-regulated
ZC3H8	-0.707003	-0.0792641	-3.59137	0.000622183	0.999979	-3.58384	down-regulated
SEMA3A	-1.05414	-0.166568	-3.53269	0.000750628	0.999979	-3.61504	down-regulated
XLOC_002693	-0.712089	-0.0436522	-3.47149	0.000911183	0.999979	-3.64734	down-regulated
XLOC_l2_005517	-0.728617	0.117606	-3.44347	0.0009951	0.999979	-3.66204	down-regulated
NALCN	-1.19085	0.168304	-3.40059	0.00113782	0.999979	-3.68445	down-regulated
XLOC_012430	-0.542166	-0.0193171	-3.32948	0.00141792	0.999979	-3.7213	down-regulated
TRIM58	-0.795514	0.207546	-3.26311	0.00173698	0.999979	-3.75537	down-regulated
XLOC_001205	-0.639192	-0.0675617	-3.25259	0.00179331	0.999979	-3.76073	down-regulated
C15orf54	-0.647126	-0.12369	-3.24978	0.00180867	0.999979	-3.76217	down-regulated
HTR2A	-0.747135	-0.124235	-3.24971	0.00180909	0.999979	-3.7622	down-regulated
LOC441035	-0.616176	-0.129429	-3.21133	0.0020315	0.999979	-3.7817	down-regulated
PIGZ	-0.755059	0.114556	-3.14803	0.00245517	0.999979	-3.8136	down-regulated
XLOC_008117	-0.704206	0.068443	-3.08479	0.00295993	0.999979	-3.84513	down-regulated
LINC00347	-0.672806	-0.109025	-3.07219	0.00307146	0.999979	-3.85137	down-regulated
PI15	-1.13234	0.380152	-3.04335	0.00334154	0.999979	-3.8656	down-regulated
XLOC_l2_010880	-0.551601	-0.0519108	-3.03562	0.00341766	0.999979	-3.8694	down-regulated
LPPR4	-1.02222	0.263733	-3.03282	0.00344563	0.999979	-3.87078	down-regulated
CYP4F35P	-0.659407	-0.0464078	-3.01807	0.00359638	0.999979	-3.87801	down-regulated
T	-0.528644	-0.043154	-3.01639	0.00361395	0.999979	-3.87884	down-regulated
XLOC_010432	-0.633703	-0.0892151	-2.9794	0.00402129	0.999979	-3.89689	down-regulated
XLOC_005289	-0.509485	-0.147925	-2.95084	0.0043645	0.999979	-3.91073	down-regulated
XLOC_009458	-0.633707	-0.055651	-2.93979	0.00450456	0.999979	-3.91607	down-regulated
CYP4A11	-0.503979	-0.168453	-2.88837	0.00521201	0.999979	-3.94075	down-regulated
Q8SQ10	-0.669686	0.109548	-2.87438	0.00542155	0.999979	-3.94742	down-regulated
XLOC_008282	-0.555331	-0.144621	-2.85432	0.00573572	0.999979	-3.95696	down-regulated
COLEC11	-0.961892	-0.0251583	-2.845	0.00588716	0.999979	-3.96137	down-regulated
C18orf26	-0.66535	-0.0431344	-2.84205	0.00593592	0.999979	-3.96276	down-regulated
XLOC_005500	-0.68077	0.120163	-2.8362	0.00603363	0.999979	-3.96553	down-regulated
KRTAP5-8	-0.853975	0.054924	-2.82197	0.00627765	0.999979	-3.97224	down-regulated
TMEM163	-0.629031	0.0731983	-2.81363	0.0064248	0.999979	-3.97616	down-regulated
XLOC_l2_011728	-0.531749	-0.0848762	-2.81061	0.00647888	0.999979	-3.97758	down-regulated
SNORD126	-0.557361	-0.122784	-2.80348	0.0066082	0.999979	-3.98093	down-regulated
LOC100506352	-0.665385	0.0524651	-2.80302	0.00661661	0.999979	-3.98114	down-regulated
XLOC_011413	-0.559665	-0.0339494	-2.80078	0.00665783	0.999979	-3.98219	down-regulated
THEG5	-0.591676	-0.0711138	-2.78996	0.00686004	0.999979	-3.98726	down-regulated
REEP1	-0.792684	0.122725	-2.78022	0.00704674	0.999979	-3.99181	down-regulated
XLOC_002433	-0.551341	-0.162008	-2.7586	0.00747827	0.999979	-4.00187	down-regulated
XLOC_013930	-0.756372	0.0943743	-2.75374	0.00757851	0.999979	-4.00412	down-regulated
CPN2	-0.608702	0.171278	-2.72097	0.00828742	0.999979	-4.01926	down-regulated
CLNK	-0.745921	0.2279	-2.71681	0.00838159	0.999979	-4.02118	down-regulated
XLOC_003948	-0.568959	0.140691	-2.70809	0.00858222	0.999979	-4.02518	down-regulated
HHIP	-1.01644	0.233801	-2.70799	0.00858458	0.999979	-4.02523	down-regulated
DKFZp686L13185	-0.608309	4.07606e-06	-2.69098	0.0089886	0.999979	-4.03301	down-regulated
MIR4500HG	-0.642676	0.0309684	-2.68658	0.00909599	0.999979	-4.03502	down-regulated
COL6A6	-0.665599	0.226056	-2.67311	0.00943194	0.999979	-4.04116	down-regulated
XLOC_012733	-0.565372	0.157723	-2.6646	0.00965002	0.999979	-4.04503	down-regulated
C1orf65	-0.560749	-0.0301075	-2.66232	0.00970927	0.999979	-4.04607	down-regulated
LEF1	-0.883501	0.0333424	-2.65487	0.00990498	0.999979	-4.04944	down-regulated
FAM190A	-0.615358	0.00981855	-2.65287	0.00995792	0.999979	-4.05035	down-regulated
XLOC_l2_002884	-0.624431	0.145801	-2.64353	0.0102098	0.999979	-4.05457	down-regulated
UGT2A2	-0.532345	-0.00700841	-2.64197	0.0102524	0.999979	-4.05528	down-regulated
XLOC_l2_009181	-0.614232	-0.0176412	-2.64078	0.0102848	0.999979	-4.05581	down-regulated
LOC100506684	-0.543903	-0.0226764	-2.63986	0.01031	0.999979	-4.05623	down-regulated
XLOC_l2_008273	-0.900449	0.0874689	-2.63819	0.0103561	0.999979	-4.05698	down-regulated
UOX	-0.502911	0.0949263	-2.63326	0.0104931	0.999979	-4.0592	down-regulated
OGN	-0.988322	0.472753	-2.62434	0.010745	0.999979	-4.06322	down-regulated
CNR1	-0.638219	0.117982	-2.62248	0.0107982	0.999979	-4.06405	down-regulated
XLOC_l2_008343	-0.684357	0.185298	-2.61386	0.0110479	0.999979	-4.06792	down-regulated
KRTAP5-9	-0.563556	0.0262677	-2.61314	0.0110689	0.999979	-4.06824	down-regulated
FZD7	-0.814358	0.0235428	-2.61251	0.0110876	0.999979	-4.06853	down-regulated
XLOC_l2_010691	-0.562171	-0.0560948	-2.60329	0.0113615	0.999979	-4.07266	down-regulated
D21S2090E	-0.559695	-0.103511	-2.6023	0.011391	0.999979	-4.07309	down-regulated
APLF	-0.671563	0.122608	-2.59197	0.011706	0.999979	-4.07771	down-regulated
XLOC_004889	-0.655276	-0.0502173	-2.58752	0.011844	0.999979	-4.07969	down-regulated
XLOC_012710	-0.516589	0.133427	-2.57761	0.0121566	0.999979	-4.0841	down-regulated
CYP4F3	-0.611255	-0.0984876	-2.57713	0.012172	0.999979	-4.08431	down-regulated
GSTA7P	-0.505123	0.0622613	-2.57196	0.0123383	0.999979	-4.0866	down-regulated
C7orf71	-0.525125	-0.144221	-2.57013	0.0123976	0.999979	-4.08742	down-regulated
PLXNB3	-1.02832	0.213384	-2.56197	0.0126657	0.999979	-4.09103	down-regulated
XLOC_l2_004857	-0.639187	0.016207	-2.55849	0.0127813	0.999979	-4.09257	down-regulated
XLOC_002767	-0.666763	-0.15317	-2.54921	0.0130949	0.999979	-4.09666	down-regulated
C1orf220	-0.531549	0.0294683	-2.54597	0.0132058	0.999979	-4.09809	down-regulated
PLN	-0.855495	0.195882	-2.53558	0.0135681	0.999979	-4.10266	down-regulated
CCDC110	-0.542684	-0.00435806	-2.52993	0.0137686	0.999979	-4.10514	down-regulated
LOC100507364	-0.573904	0.041203	-2.52429	0.0139715	0.999979	-4.10761	down-regulated
NDNF	-0.690286	0.312903	-2.5214	0.0140765	0.999979	-4.10888	down-regulated
FLJ37638	-0.577206	-0.0665412	-2.50376	0.0147331	0.999979	-4.11658	down-regulated
WIF1	-0.995539	-0.136811	-2.50295	0.0147638	0.999979	-4.11693	down-regulated
XLOC_006093	-0.545022	0.0574582	-2.49922	0.0149063	0.999979	-4.11855	down-regulated
TIMP4	-0.68964	0.261829	-2.49705	0.0149899	0.999979	-4.1195	down-regulated
XLOC_000943	-0.561444	-0.00843337	-2.49619	0.0150231	0.999979	-4.11987	down-regulated
XLOC_l2_005074	-0.505738	-0.146264	-2.48816	0.0153365	0.999979	-4.12336	down-regulated
ANKRD6	-0.621626	0.102413	-2.48254	0.0155594	0.999979	-4.12579	down-regulated
FGF13	-0.845501	0.00332787	-2.47654	0.0158001	0.999979	-4.12838	down-regulated
VSIG1	-0.600514	-0.329341	-2.47579	0.0158306	0.999979	-4.12871	down-regulated
TAS2R20	-0.611027	0.204326	-2.47551	0.0158419	0.999979	-4.12883	down-regulated
CYP4Z1	-0.76876	-0.106463	-2.46931	0.0160952	0.999979	-4.13151	down-regulated
TBX18	-0.963703	0.603153	-2.46366	0.016329	0.999979	-4.13394	down-regulated
C12orf77	-0.625097	0.0650524	-2.46149	0.0164197	0.999979	-4.13487	down-regulated
LOC100507175	-0.615496	-0.0649357	-2.45916	0.0165177	0.999979	-4.13588	down-regulated
DKFZP434L187	-0.717911	7.42152e-06	-2.45811	0.0165617	0.999979	-4.13633	down-regulated
XLOC_l2_008321	-0.548334	-0.153695	-2.45674	0.01662	0.999979	-4.13692	down-regulated
AR	-0.57294	0.132585	-2.44996	0.0169093	0.999979	-4.13983	down-regulated
PTPRR	-0.878651	0.242885	-2.44795	0.0169958	0.999979	-4.14069	down-regulated
LOC152024	-0.67563	-0.0327428	-2.44563	0.0170962	0.999979	-4.14169	down-regulated
XLOC_l2_006648	-0.500468	-0.0702784	-2.44256	0.01723	0.999979	-4.143	down-regulated
LOC100507388	-0.519366	-0.104667	-2.44029	0.0173294	0.999979	-4.14397	down-regulated
PLIN5	-0.794829	-0.0839716	-2.43949	0.0173648	0.999979	-4.14431	down-regulated
XLOC_004149	-0.616364	-0.0816907	-2.43145	0.0177219	0.999979	-4.14775	down-regulated
TTR	-0.938251	-0.0724771	-2.42967	0.0178018	0.999979	-4.14851	down-regulated
XLOC_010342	-0.640531	0.115899	-2.42249	0.018128	0.999979	-4.15157	down-regulated
XLOC_001115	-0.674577	-0.185185	-2.42218	0.0181422	0.999979	-4.1517	down-regulated
RERGL	-1.00593	-0.0457801	-2.42179	0.01816	0.999979	-4.15186	down-regulated
TRAPPC6B	-0.544601	-0.131571	-2.42101	0.0181958	0.999979	-4.1522	down-regulated
FGF14	-0.770402	0.00304866	-2.41846	0.018313	0.999979	-4.15328	down-regulated
XLOC_009879	-0.661784	0.217932	-2.41423	0.0185096	0.999979	-4.15508	down-regulated
XLOC_005584	-0.521067	0.108659	-2.40899	0.0187553	0.999979	-4.1573	down-regulated
FCER1A	-0.761462	-0.0460565	-2.40198	0.0190888	0.999979	-4.16027	down-regulated
LOC389023	-0.752228	0.231833	-2.4016	0.0191068	0.999979	-4.16043	down-regulated
ANKRD20A5P	-0.621734	0.0274744	-2.40094	0.0191386	0.999979	-4.16071	down-regulated
OR13A1	-0.57045	-0.0933358	-2.39752	0.0193038	0.999979	-4.16215	down-regulated
GDPD1	-0.613515	0.086565	-2.39669	0.0193439	0.999979	-4.1625	down-regulated
XLOC_004406	-0.551239	0.0824844	-2.3962	0.0193675	0.999979	-4.16271	down-regulated
SNORD115-48	-0.54709	-0.058758	-2.39279	0.0195339	0.999979	-4.16415	down-regulated
AOC3	-0.957642	0.179445	-2.39178	0.019583	0.999979	-4.16457	down-regulated
INA	-0.9537	0.106158	-2.39032	0.0196547	0.999979	-4.16519	down-regulated
GADL1	-0.614018	-0.071718	-2.39001	0.0196702	0.999979	-4.16532	down-regulated
CDH23	-0.565453	-0.09245	-2.38408	0.0199638	0.999979	-4.16782	down-regulated
XLOC_009627	-0.51214	-0.00684275	-2.37991	0.020173	0.999979	-4.16957	down-regulated
SYNDIG1	-0.860102	-0.00631562	-2.37911	0.0202134	0.999979	-4.16991	down-regulated
XLOC_011006	-0.642223	0.0132753	-2.36252	0.0210661	0.999979	-4.17686	down-regulated
XLOC_004607	-0.616028	0.00514392	-2.35901	0.0212501	0.999979	-4.17832	down-regulated
XLOC_002577	-0.56854	-0.0993423	-2.35858	0.0212732	0.999979	-4.17851	down-regulated
DDHD2	-0.525032	-0.146025	-2.35664	0.0213758	0.999979	-4.17931	down-regulated
XLOC_001762	-0.589467	-0.0731783	-2.35661	0.0213774	0.999979	-4.17933	down-regulated
XLOC_l2_000697	-0.689922	-0.0357969	-2.35645	0.0213856	0.999979	-4.17939	down-regulated
KIF5C	-0.774684	-0.0847071	-2.3536	0.0215374	0.999979	-4.18058	down-regulated
XLOC_014057	-0.577874	0.0767556	-2.35295	0.0215722	0.999979	-4.18085	down-regulated
LOC100506412	-0.550294	-0.0772469	-2.34741	0.0218701	0.999979	-4.18316	down-regulated
XLOC_008528	-0.547395	-0.0312389	-2.34682	0.0219017	0.999979	-4.1834	down-regulated
XLOC_l2_007571	-0.524423	-0.185024	-2.34313	0.0221027	0.999979	-4.18494	down-regulated
RIMS2	-0.664976	-0.0228498	-2.3409	0.022225	0.999979	-4.18587	down-regulated
CFD	-0.914861	0.249808	-2.34023	0.0222615	0.999979	-4.18614	down-regulated
TMEM64	-0.702906	0.0177801	-2.33929	0.0223133	0.999979	-4.18653	down-regulated
XLOC_009258	-0.518865	0.103176	-2.33895	0.0223321	0.999979	-4.18667	down-regulated
LHX8	-0.671696	-0.0553189	-2.33881	0.0223399	0.999979	-4.18673	down-regulated
TEKT5	-0.594626	-0.0375511	-2.32882	0.0228971	0.999979	-4.19087	down-regulated
LOC100653018	-0.756223	-0.0876187	-2.32853	0.0229131	0.999979	-4.19099	down-regulated
SLITRK6	-1.17287	0.298298	-2.32264	0.0232473	0.999979	-4.19342	down-regulated
FSTL4	-0.634866	-0.0491337	-2.31925	0.0234416	0.999979	-4.19482	down-regulated
NIPAL4	-0.679053	0.0288181	-2.31301	0.0238033	0.999979	-4.19739	down-regulated
UGT2B15	-0.69322	0.172564	-2.31264	0.0238249	0.999979	-4.19754	down-regulated
XLOC_l2_014785	-0.626373	0.04611	-2.29652	0.0247827	0.999979	-4.20416	down-regulated
LOC100506013	-0.505008	0.00375571	-2.29099	0.0251192	0.999979	-4.20642	down-regulated
SLC14A1	-0.777786	-0.0126883	-2.2812	0.0257247	0.999979	-4.21042	down-regulated
XLOC_l2_013439	-0.518663	-0.0300513	-2.27562	0.0260756	0.999979	-4.21269	down-regulated
AUTS2	-0.540095	-0.0371729	-2.27496	0.0261176	0.999979	-4.21296	down-regulated
XLOC_009858	-0.616791	0.0384269	-2.26701	0.0266248	0.999979	-4.21619	down-regulated
SULT2A1	-0.707205	0.0843474	-2.2665	0.0266578	0.999979	-4.21639	down-regulated
XLOC_009791	-0.656649	-0.0106691	-2.26398	0.0268211	0.999979	-4.21742	down-regulated
VSIG2	-0.550825	0.13698	-2.2617	0.0269688	0.999979	-4.21834	down-regulated
XLOC_009409	-0.521773	0.0047911	-2.26169	0.0269696	0.999979	-4.21834	down-regulated
UG0898H09	-0.564204	0.120389	-2.26141	0.0269882	0.999979	-4.21846	down-regulated
C11orf41	-0.527894	-0.134932	-2.25537	0.0273843	0.999979	-4.2209	down-regulated
XLOC_l2_006621	-0.583073	0.203242	-2.25454	0.0274393	0.999979	-4.22123	down-regulated
XLOC_006098	-0.565817	-0.0452755	-2.25282	0.0275535	0.999979	-4.22193	down-regulated
LOC100131702	-0.640884	-0.26985	-2.25143	0.0276456	0.999979	-4.22249	down-regulated
XLOC_012616	-0.574629	0.0392965	-2.24601	0.028009	0.999979	-4.22468	down-regulated
SNORD93	-0.545837	0.154419	-2.23809	0.0285466	0.999979	-4.22786	down-regulated
XLOC_008445	-0.664815	0.140508	-2.22803	0.0292432	0.999979	-4.23189	down-regulated
RND2	-0.598955	0.264729	-2.2246	0.0294839	0.999979	-4.23326	down-regulated
TAC3	-1.35734	0.706193	-2.22197	0.0296699	0.999979	-4.23432	down-regulated
XLOC_005433	-0.5169	0.0450736	-2.21134	0.030432	0.999979	-4.23856	down-regulated
XLOC_l2_013730	-0.559747	0.121355	-2.20424	0.0309505	0.999979	-4.24138	down-regulated
KCNJ6	-0.599357	-0.0413771	-2.20326	0.0310226	0.999979	-4.24177	down-regulated
ZNF222	-0.5105	-0.0336417	-2.19966	0.0312884	0.999979	-4.24319	down-regulated
SEMA3E	-0.514938	0.248669	-2.1968	0.0315015	0.999979	-4.24433	down-regulated
KIAA1456	-0.551052	-0.0670235	-2.19211	0.0318538	0.999979	-4.24619	down-regulated
XLOC_001391	-0.511764	-0.0266454	-2.18179	0.0326403	0.999979	-4.25026	down-regulated
XLOC_005997	-0.598566	0.0705513	-2.18133	0.0326763	0.999979	-4.25044	down-regulated
KCNK10	-0.580131	0.0619081	-2.17983	0.0327917	0.999979	-4.25103	down-regulated
XLOC_007121	-0.654957	-0.304122	-2.17604	0.0330867	0.999979	-4.25252	down-regulated
TRAF5	-0.526931	-0.168164	-2.17029	0.0335372	0.999979	-4.25478	down-regulated
XLOC_001656	-0.736701	-0.122188	-2.1651	0.0339488	0.999979	-4.25681	down-regulated
ITGBL1	-0.83293	0.279764	-2.16295	0.0341211	0.999979	-4.25766	down-regulated
ATP1A2	-1.12677	0.42918	-2.16028	0.0343352	0.999979	-4.2587	down-regulated
FABP4	-1.04041	0.457294	-2.15827	0.0344977	0.999979	-4.25949	down-regulated
XLOC_l2_010616	-0.523121	0.00860764	-2.15783	0.0345337	0.999979	-4.25966	down-regulated
XLOC_012315	-0.641045	0.0827023	-2.1515	0.0350491	0.999979	-4.26213	down-regulated
LMOD1	-0.608657	0.180422	-2.14896	0.035258	0.999979	-4.26312	down-regulated
XLOC_l2_005712	-0.523197	0.0269733	-2.14463	0.0356163	0.999979	-4.26481	down-regulated
KCNK17	-0.572129	-0.163626	-2.14071	0.0359441	0.999979	-4.26633	down-regulated
TPRXL	-0.611876	0.0335529	-2.13983	0.0360176	0.999979	-4.26667	down-regulated
XLOC_013004	-0.528256	-0.0719828	-2.13005	0.0368468	0.999979	-4.27046	down-regulated
FMO9P	-0.576914	0.0641455	-2.13005	0.0368469	0.999979	-4.27046	down-regulated
ENPP6	-0.771486	0.216398	-2.12535	0.0372515	0.999979	-4.27228	down-regulated
COL4A6	-0.689746	-0.0888539	-2.12526	0.0372598	0.999979	-4.27231	down-regulated
RBPMS2	-0.597924	-0.089859	-2.12503	0.0372794	0.999979	-4.2724	down-regulated
PLA2G2A	-1.10709	-0.287514	-2.11148	0.0384681	0.999979	-4.27762	down-regulated
LINC00304	-0.534696	0.0452159	-2.10574	0.0389819	0.999979	-4.27983	down-regulated
XLOC_002913	-0.55773	0.00765771	-2.09495	0.0399629	0.999979	-4.28395	down-regulated
NINL	-0.503819	-0.23536	-2.09128	0.0403017	0.999979	-4.28536	down-regulated
XLOC_006079	-0.663969	-0.0584647	-2.08721	0.0406802	0.999979	-4.28691	down-regulated
LOC100128893	-0.546828	0.0240824	-2.07874	0.0414775	0.999979	-4.29013	down-regulated
XLOC_l2_013295	-1.11707	0.689136	-2.07117	0.0422011	0.999979	-4.29299	down-regulated
CASQ1	-0.515021	-0.151381	-2.07098	0.0422196	0.999979	-4.29307	down-regulated
BCHE	-0.668135	0.0529515	-2.06181	0.0431117	0.999979	-4.29653	down-regulated
PAR1	-0.517423	0.0644434	-2.0615	0.0431422	0.999979	-4.29665	down-regulated
APCDD1L	-0.535686	0.173513	-2.06062	0.0432294	0.999979	-4.29698	down-regulated
CA12	-0.751941	0.154496	-2.05512	0.0437735	0.999979	-4.29905	down-regulated
XLOC_l2_013293	-0.667093	-0.156268	-2.05491	0.0437943	0.999979	-4.29913	down-regulated
PHF14	-0.507411	-0.213364	-2.04732	0.0445549	0.999979	-4.30198	down-regulated
ZNF711	-0.505434	0.0516868	-2.04723	0.0445635	0.999979	-4.30201	down-regulated
SMOC2	-0.664018	0.179834	-2.04195	0.0450999	0.999979	-4.30399	down-regulated
HS6ST2	-0.884606	0.026635	-2.03819	0.0454849	0.999979	-4.3054	down-regulated
PCP4L1	-0.943941	0.490017	-2.03191	0.0461345	0.999979	-4.30774	down-regulated
OR5B12	-0.519859	0.0734894	-2.02449	0.0469126	0.999979	-4.31051	down-regulated
XLOC_000889	-0.502127	0.0267217	-2.01631	0.0477836	0.999979	-4.31355	down-regulated
SPOCD1	-0.688564	0.29465	-2.01613	0.0478027	0.999979	-4.31361	down-regulated
LOC100286922	-0.685309	0.202191	-2.01293	0.0481473	0.999979	-4.3148	down-regulated
PPP1R1B	-0.803398	-0.188739	-2.00778	0.0487054	0.999979	-4.3167	down-regulated
LOC100130503	-0.512796	0.000641608	-2.00186	0.0493554	0.999979	-4.31889	down-regulated
LOC100505676	-0.529075	0.00972166	-2.00092	0.0494584	0.999979	-4.31923	down-regulated
ZNF506	-0.530103	-0.196346	-1.99839	0.0497387	0.999979	-4.32016	down-regulated
FAM70A	-0.575341	0.104445	-1.99773	0.0498119	0.999979	-4.3204	down-regulated
