# Supplementary material for: A cross-sectional and bioinformatics-based analysis: perirenal fat thickness as a superior predictor of kidney stone disease
Source: Lipids Health Dis. 2025 Aug 29;24:269. doi: 10.1186/s12944-025-02686-4 (PMC12395729; doi:10.1186/s12944-025-02686-4)
Supplement: Supplementary file 7 — Supplementary Material 7. [file 12944_2025_2686_MOESM7_ESM.xlsx]

## Sheet: Sheet1
Supplementary Material 7. Pathway enrichment analysis on the two hub genes
	FAM20A_P value	FAM20A_correlation	DHRS9_P value	DHRS9_correlation
HALLMARK_ADIPOGENESIS	0.119814	0.199624	0.876703	0.0201115
HALLMARK_ALLOGRAFT_REJECTION	0.0125125	0.315441	1.15333e-05	0.525561
HALLMARK_ANDROGEN_RESPONSE	0.165034	0.178532	0.286346	0.137558
HALLMARK_ANGIOGENESIS	0.0109211	0.321165	0.051438	0.248533
HALLMARK_APICAL_JUNCTION	0.00887548	0.329697	0.147551	0.186103
HALLMARK_APICAL_SURFACE	0.00023393	0.451054	0.134603	0.192152
HALLMARK_APOPTOSIS	0.0748316	0.2279	0.111678	0.204039
HALLMARK_BILE_ACID_METABOLISM	0.105128	0.207777	0.738159	-0.0433168
HALLMARK_CHOLESTEROL_HOMEOSTASIS	0.217921	0.15871	0.641348	0.0603325
HALLMARK_COAGULATION	0.000142726	0.464528	7.1364e-05	0.482532
HALLMARK_COMPLEMENT	0.00331965	0.367279	0.00119756	0.402082
HALLMARK_DNA_REPAIR	0.0508689	0.249123	0.879551	0.0196434
HALLMARK_E2F_TARGETS	0.165319	0.178414	0.4101	0.106481
HALLMARK_EPITHELIAL_MESENCHYMAL_TRANSITION	0.0286694	0.278031	0.143736	0.187842
HALLMARK_ESTROGEN_RESPONSE_EARLY	0.172021	0.175672	0.562237	0.0750224
HALLMARK_ESTROGEN_RESPONSE_LATE	0.0937126	0.214748	0.212456	0.160587
HALLMARK_FATTY_ACID_METABOLISM	0.124106	0.197386	0.866827	0.0217366
HALLMARK_G2M_CHECKPOINT	0.151732	0.184234	0.267641	0.142966
HALLMARK_GLYCOLYSIS	0.060312	0.239955	0.513708	0.0845119
HALLMARK_HEDGEHOG_SIGNALING	0.000366832	0.438281	0.581942	0.0712815
HALLMARK_HEME_METABOLISM	0.0372303	0.26521	0.323691	0.127418
HALLMARK_HYPOXIA	0.0249448	0.284641	0.213048	0.160382
HALLMARK_IL2_STAT5_SIGNALING	0.0316141	0.273298	0.0217995	0.290907
HALLMARK_IL6_JAK_STAT3_SIGNALING	0.00241728	0.378514	9.76704e-06	0.529211
HALLMARK_INFLAMMATORY_RESPONSE	0.0078549	0.334615	1.15481e-06	0.57264
HALLMARK_INTERFERON_ALPHA_RESPONSE	0.000237395	0.450645	0.002134	0.382824
HALLMARK_INTERFERON_GAMMA_RESPONSE	0.000881143	0.411863	0.000557368	0.425937
HALLMARK_KRAS_SIGNALING_DN	0.355105	0.119451	0.0713717	0.23059
HALLMARK_KRAS_SIGNALING_UP	0.00138124	0.397431	0.00446571	0.356406
HALLMARK_MITOTIC_SPINDLE	0.058552	0.241571	0.41515	0.105343
HALLMARK_MTORC1_SIGNALING	0.128575	0.195118	0.427431	0.102608
HALLMARK_MYC_TARGETS_V1	0.535032	0.0802902	0.87177	-0.0209227
HALLMARK_MYC_TARGETS_V2	0.88637	-0.0185236	0.713937	-0.0474951
HALLMARK_MYOGENESIS	0.0684269	0.232963	0.631165	0.0621776
HALLMARK_NOTCH_SIGNALING	0.132034	0.193403	0.950527	-0.00804328
HALLMARK_OXIDATIVE_PHOSPHORYLATION	0.134027	0.192431	0.99086	0.00148507
HALLMARK_P53_PATHWAY	0.166402	0.177965	0.593398	0.0691334
HALLMARK_PANCREAS_BETA_CELLS	0.261316	0.144852	0.827	0.0283268
HALLMARK_PEROXISOME	0.221176	0.157607	0.995372	-0.000751978
HALLMARK_PI3K_AKT_MTOR_SIGNALING	0.0521373	0.247815	0.339567	0.123334
HALLMARK_PROTEIN_SECRETION	0.0466657	0.253658	0.774413	0.0371424
HALLMARK_REACTIVE_OXYGEN_SPECIES_PATHWAY	0.129273	0.194769	0.409265	0.10667
HALLMARK_SPERMATOGENESIS	0.158806	0.181158	0.277216	0.140168
HALLMARK_TGF_BETA_SIGNALING	0.298264	0.134234	0.728647	0.0449521
HALLMARK_TNFA_SIGNALING_VIA_NFKB	0.360715	0.118075	0.00860321	0.330959
HALLMARK_UNFOLDED_PROTEIN_RESPONSE	0.195157	0.166764	0.562533	0.0749657
HALLMARK_UV_RESPONSE_DN	0.143071	0.188149	0.7584	0.0398587
HALLMARK_UV_RESPONSE_UP	0.0369149	0.265636	0.252859	0.147421
HALLMARK_WNT_BETA_CATENIN_SIGNALING	0.877581	0.0199671	0.509172	-0.0854212
HALLMARK_XENOBIOTIC_METABOLISM	0.0667149	0.234381	0.337163	0.123944
